# Supplementary material for: 4-Chloro-N-(3-chloro­phen­yl)benzene­sulfonamide
Source: Acta Crystallogr Sect E Struct Rep Online. 2011 Mar 31;67(Pt 4):o1017. doi: 10.1107/S1600536811011366 (PMC3099951; doi:10.1107/S1600536811011366)
Supplement: Supplementary file 2 [file e-67-o1017-Isup2.hkl]

# 
# h,k,l, Fc-squared, Fo-squared, sigma(Fo-squared) and status flag 
# 
data_I
_shelx_title ' S50 P21/C' 
_shelx_refln_list_code          4 
_shelx_F_calc_maximum      205.79 
_exptl_crystal_F_000       616.00 
_reflns_d_resolution_high  0.8505 
 
loop_ 
 _symmetry_equiv_pos_as_xyz 
 'x, y, z' 
 '-x, y+1/2, -z+1/2' 
 '-x, -y, -z' 
 'x, -y-1/2, z-1/2' 
 
_cell_length_a     9.3780 
_cell_length_b    13.4780 
_cell_length_c    10.2510 
_cell_angle_alpha  90.000 
_cell_angle_beta   90.480 
_cell_angle_gamma  90.000 
 
_shelx_F_squared_multiplier     1.000 
 
loop_ 
 _refln_index_h 
 _refln_index_k 
 _refln_index_l 
 _refln_F_squared_calc 
 _refln_F_squared_meas 
 _refln_F_squared_sigma 
 _refln_observed_status 
   2   0   0      730.75      729.72      4.11 o 
   3   0   0       24.11       34.00      1.78 o 
   4   0   0      525.11      482.18      4.91 o 
   5   0   0       33.31       25.88      1.59 o 
   6   0   0        8.90        5.97      1.50 o 
   7   0   0       59.72       44.35      4.40 o 
   8   0   0      259.54      215.90      4.37 o 
   9   0   0      241.06      247.17      7.95 o 
  10   0   0      197.19      168.40      7.42 o 
  11   0   0        6.28       10.20      5.83 o 
   2   1   0      233.41      281.96      6.68 o 
   3   1   0      535.33      505.30      7.25 o 
   4   1   0     1489.02     1451.07      4.97 o 
   5   1   0       32.64       28.52      1.31 o 
   6   1   0      241.04      249.98      2.26 o 
   7   1   0       44.95       22.64      1.66 o 
   8   1   0       43.85       37.19      4.39 o 
   9   1   0       12.12        4.14      4.34 o 
  10   1   0       39.44       38.41      3.96 o 
  11   1   0       22.30       22.50      3.76 o 
   0   2   0    10521.85     9591.04     51.26 o 
   1   2   0     7189.59     6971.66     31.78 o 
   2   2   0    16796.96    16477.54     33.22 o 
   3   2   0     1407.27     1433.22      8.45 o 
   4   2   0      459.02      446.06      3.74 o 
   5   2   0      202.04      206.46      2.85 o 
   6   2   0        1.49        0.05      1.61 o 
   7   2   0        8.29        3.05      4.38 o 
   8   2   0      878.34      816.42      7.57 o 
   9   2   0        2.66        0.62      4.84 o 
  10   2   0        0.86       -1.58      3.49 o 
   1   3   0     1483.60     1552.72     13.08 o 
   2   3   0     1424.98     1549.45      5.67 o 
   3   3   0      142.81      147.47      2.69 o 
   4   3   0     1481.85     1458.23      5.88 o 
   5   3   0       78.82       69.15      3.84 o 
   6   3   0      292.80      277.40      4.00 o 
   7   3   0        0.63       -0.35      2.17 o 
   8   3   0      184.44      180.56      4.17 o 
   9   3   0       73.25       59.34      5.63 o 
  10   3   0       20.08       14.18      5.13 o 
   0   4   0       57.36       84.26      2.63 o 
   1   4   0      215.73      207.15      1.34 o 
   2   4   0       86.79       55.55      5.40 o 
   3   4   0      269.44      260.01      5.48 o 
   4   4   0       55.52       68.76      2.21 o 
   5   4   0      129.71      111.25      2.73 o 
   6   4   0       32.56       31.27      2.31 o 
   7   4   0      809.30      764.58     17.63 o 
   8   4   0        6.16        9.97      2.65 o 
   9   4   0        0.51        3.06      4.44 o 
  10   4   0        7.47        5.31      4.84 o 
   1   5   0      717.34      727.54      3.61 o 
   2   5   0     3152.25     3082.68     62.00 o 
   3   5   0      725.32      738.67      4.53 o 
   4   5   0      570.72      589.08      4.37 o 
   5   5   0      545.55      529.64      5.41 o 
   6   5   0      662.97      655.54      6.36 o 
   7   5   0       21.96       20.67      2.71 o 
   8   5   0      203.92      211.23      4.54 o 
   9   5   0        1.78       -3.14      4.90 o 
  10   5   0        5.35        5.21      5.18 o 
   0   6   0        0.40        0.29      1.42 o 
   1   6   0       12.39       18.95      1.25 o 
   2   6   0     3208.90     3377.96      8.00 o 
   3   6   0       75.86       71.35      3.72 o 
   4   6   0        0.37        3.31      1.95 o 
   5   6   0      825.18      786.47     15.54 o 
   6   6   0      243.83      246.57      4.60 o 
   7   6   0      143.00      111.73      3.73 o 
   8   6   0       11.98       12.20      2.67 o 
   9   6   0        0.01       -3.62      4.96 o 
  10   6   0       17.17       13.67      5.61 o 
   1   7   0       67.66       60.35      1.64 o 
   2   7   0       60.03       83.42      4.47 o 
   3   7   0       71.06       53.09      3.87 o 
   4   7   0     2459.31     2540.17     11.94 o 
   5   7   0        0.08        1.54      2.17 o 
   6   7   0      462.19      490.99      6.23 o 
   7   7   0        7.17        4.08      2.60 o 
   8   7   0       12.10       14.49      2.85 o 
   9   7   0       33.02       28.67      5.52 o 
   0   8   0     3874.14     4012.89     19.19 o 
   1   8   0      114.06      112.93      3.90 o 
   2   8   0       30.07       18.85      2.10 o 
   3   8   0        2.36        2.67      3.56 o 
   4   8   0      340.49      355.50      5.26 o 
   5   8   0       92.40       97.33      7.08 o 
   6   8   0        0.47        1.33      2.51 o 
   7   8   0        4.45        6.87      2.63 o 
   8   8   0        4.06        6.48      2.85 o 
   9   8   0       14.01        9.28      5.27 o 
   1   9   0       32.42       41.73      7.26 o 
   2   9   0       65.47       65.80      4.40 o 
   3   9   0      126.63      114.47      5.44 o 
   4   9   0      199.41      186.20      4.39 o 
   5   9   0       45.55       39.75      3.20 o 
   6   9   0       93.31      101.87      3.99 o 
   7   9   0       83.77       83.22      3.78 o 
   8   9   0      143.01      150.07      4.86 o 
   9   9   0       15.60       27.89      6.02 o 
   0  10   0      162.38      143.83      5.61 o 
   1  10   0       81.29       97.28      3.58 o 
   2  10   0      140.10      143.46      4.05 o 
   3  10   0      169.49      158.36      6.24 o 
   4  10   0      115.82      101.01      3.92 o 
   5  10   0        0.82        1.25      2.96 o 
   6  10   0        3.45        7.98      3.07 o 
   7  10   0        0.11        1.86      2.72 o 
   8  10   0      106.24      130.30      4.75 o 
   1  11   0      147.74      145.67      4.92 o 
   2  11   0        0.20       -3.29      4.54 o 
   3  11   0      118.71      103.83      5.82 o 
   4  11   0       47.81       44.47      3.44 o 
   5  11   0       28.86       18.97      3.48 o 
   6  11   0       51.20       47.72      3.75 o 
   7  11   0        1.08       -1.08      3.02 o 
   0  12   0      134.47      139.54      6.19 o 
   1  12   0        0.22       -0.13      3.15 o 
   2  12   0      358.05      360.55      8.76 o 
   3  12   0        1.80       -3.72      5.17 o 
   4  12   0      106.36       99.67      4.46 o 
   5  12   0       67.28       67.42      4.03 o 
   6  12   0       54.54       54.09      4.03 o 
   7  12   0       39.55       44.97      4.15 o 
   1  13   0       80.69       69.73      4.62 o 
   2  13   0      121.24      128.48      6.82 o 
   3  13   0       17.05       13.36      5.59 o 
   4  13   0       13.17       17.77      4.25 o 
   5  13   0       22.61       14.64      3.52 o 
   6  13   0       12.34       18.22      3.62 o 
   0  14   0       60.41       48.83      5.18 o 
   1  14   0        1.93        0.81      3.22 o 
   2  14   0      154.46      166.88      7.68 o 
   3  14   0       50.35       67.34      6.49 o 
   4  14   0        7.97       10.04      3.73 o 
   5  14   0      106.78      105.86      4.91 o 
   1  15   0        1.93        1.50      3.34 o 
   2  15   0        3.17        7.78      5.17 o 
   3  15   0        5.68        3.98      5.20 o 
 -10   1   1        8.77        9.21      3.47 o 
  -9   1   1      455.49      443.11      6.81 o 
  -8   1   1       76.05       72.24      3.52 o 
  -7   1   1      483.38      472.15      5.19 o 
  -6   1   1      125.19       99.05      1.60 o 
  -5   1   1       76.43       98.68      2.68 o 
  -4   1   1      672.55      641.55      2.95 o 
  -3   1   1     2345.26     2281.93      7.93 o 
  -2   1   1     5298.94     4938.47     17.17 o 
  -1   1   1     3579.78     3652.67      8.84 o 
   1   1   1      566.95      606.06      3.84 o 
   2   1   1      461.09      426.63      2.28 o 
   3   1   1       63.66       47.31      1.45 o 
   4   1   1      151.58      122.70      1.80 o 
   5   1   1       37.21       25.97      1.52 o 
   6   1   1     1064.50      993.92      5.58 o 
   7   1   1       55.73       29.50      3.26 o 
   8   1   1      287.41      285.09      5.96 o 
   9   1   1        5.13        1.24      2.23 o 
  10   1   1       12.45       13.11      3.58 o 
 -10   2   1       26.83       27.18      3.84 o 
  -9   2   1       10.92        6.73      3.49 o 
  -8   2   1       54.10       53.36      4.95 o 
  -7   2   1      150.11      122.60      9.80 o 
  -6   2   1      181.44      169.93      4.61 o 
  -5   2   1      512.77      478.11      5.22 o 
  -4   2   1       80.69       66.84      1.71 o 
  -3   2   1      699.27      655.22      6.22 o 
  -2   2   1       18.70       26.72      0.91 o 
  -1   2   1      485.46      467.96      3.95 o 
   0   2   1        2.85        9.48      1.21 o 
   1   2   1     1101.38     1207.95     10.54 o 
   2   2   1    42349.19    36772.25    260.85 o 
   3   2   1     1539.34     1529.06      6.38 o 
   4   2   1      268.39      297.81      4.95 o 
   5   2   1        0.05        1.43      1.66 o 
   6   2   1        2.58        0.96      1.87 o 
   7   2   1       56.42       53.42      7.76 o 
   8   2   1       63.56       69.95      9.52 o 
   9   2   1       45.90       44.19      3.27 o 
  10   2   1      103.48      109.72     10.09 o 
 -10   3   1       43.46       28.38      3.74 o 
  -9   3   1      163.20      150.04      7.23 o 
  -8   3   1        0.01       -0.16      4.50 o 
  -7   3   1      187.33      174.16      3.64 o 
  -6   3   1     1455.12     1445.54     25.15 o 
  -5   3   1     1239.04     1218.38      7.66 o 
  -4   3   1       66.42       70.77      3.26 o 
  -3   3   1      883.19      870.65      4.34 o 
  -2   3   1        2.37        6.51      1.30 o 
  -1   3   1       67.36       72.29      4.77 o 
   0   3   1     3399.29     3534.99     38.80 o 
   1   3   1     6240.72     6271.88     10.72 o 
   2   3   1     5119.17     5102.05     36.56 o 
   3   3   1     3071.86     3406.83     10.04 o 
   4   3   1      942.42      924.06     11.80 o 
   5   3   1     2826.10     2873.52     46.08 o 
   6   3   1       64.90       60.12      2.52 o 
   7   3   1       75.88       70.37      2.97 o 
   8   3   1      285.40      283.12      5.35 o 
   9   3   1        8.05        3.41      5.53 o 
  10   3   1       23.35       27.23      5.90 o 
 -10   4   1        8.01        8.77      5.03 o 
  -9   4   1       24.40       31.53      4.93 o 
  -8   4   1      371.43      356.74      8.71 o 
  -7   4   1        0.14       -1.26      2.36 o 
  -6   4   1      540.05      554.86      5.53 o 
  -5   4   1       83.35       84.77      3.57 o 
  -4   4   1        0.43        0.17      1.65 o 
  -3   4   1       95.11      125.15      3.47 o 
  -2   4   1     2163.67     2007.77      7.65 o 
  -1   4   1     7973.40     7663.86     36.65 o 
   0   4   1     1969.44     1894.61     15.50 o 
   1   4   1    12342.35    11999.71     32.02 o 
   2   4   1     2581.80     2580.95     38.72 o 
   3   4   1       40.70       49.91      2.01 o 
   4   4   1     5596.38     5887.86     21.89 o 
   5   4   1      263.90      289.04     12.02 o 
   6   4   1       98.71       90.66      3.01 o 
   7   4   1      133.45      132.90      4.97 o 
   8   4   1      143.63      135.45      4.07 o 
   9   4   1        0.29       -0.65      2.67 o 
  10   4   1      120.32      132.39      7.72 o 
 -10   5   1        0.15       -1.60      4.96 o 
  -9   5   1        8.66        8.03      4.33 o 
  -8   5   1        2.63        4.96      4.56 o 
  -7   5   1      591.33      587.87      6.39 o 
  -6   5   1        1.68       -0.10      2.26 o 
  -5   5   1       25.51       18.65      1.89 o 
  -4   5   1      372.50      358.31      5.06 o 
  -3   5   1      499.26      514.72      3.73 o 
  -2   5   1      855.61      809.57      6.01 o 
  -1   5   1       17.75       10.69      1.04 o 
   0   5   1     1084.16     1171.83      7.21 o 
   1   5   1       28.19       30.29      1.27 o 
   2   5   1      721.73      715.90     11.36 o 
   3   5   1      836.11      916.05      5.06 o 
   4   5   1      139.57      153.76      2.58 o 
   5   5   1       98.94       96.13      2.97 o 
   6   5   1      409.28      405.87      5.26 o 
   7   5   1      169.41      165.74      4.19 o 
   8   5   1       21.84       24.97      2.86 o 
   9   5   1        1.48       -2.76      2.76 o 
  10   5   1        2.09        2.88      5.21 o 
 -10   6   1       19.65       21.90      5.24 o 
  -9   6   1       21.26       25.70      5.23 o 
  -8   6   1        1.68       -0.37      4.18 o 
  -7   6   1       75.40       75.29      3.27 o 
  -6   6   1        1.20        2.03      2.47 o 
  -5   6   1      503.15      469.32      5.40 o 
  -4   6   1        3.15        3.95      1.75 o 
  -3   6   1     1638.37     1462.54      7.02 o 
  -2   6   1      436.79      557.53     18.91 o 
  -1   6   1      812.98      745.92      4.68 o 
   0   6   1      237.46      214.54      4.26 o 
   1   6   1     1182.73     1091.93      4.92 o 
   2   6   1     4146.27     4295.30     27.17 o 
   3   6   1     1095.01     1157.97     12.26 o 
   4   6   1      582.90      528.67      7.35 o 
   5   6   1       34.04       30.97      2.41 o 
   6   6   1       88.67       96.75      3.46 o 
   7   6   1      142.92      131.39      3.97 o 
   8   6   1        0.10        1.35      2.49 o 
   9   6   1      139.51      131.16      4.47 o 
  10   6   1       14.60       21.23      5.87 o 
  -9   7   1       56.15       58.60      6.19 o 
  -8   7   1        1.60        1.85      4.49 o 
  -7   7   1       11.14        7.33      2.40 o 
  -6   7   1       49.17       34.74      2.85 o 
  -5   7   1        4.23        3.34      2.32 o 
  -4   7   1        0.36        2.42      2.25 o 
  -3   7   1      788.62      767.52      9.46 o 
  -2   7   1      186.16      187.89      3.37 o 
  -1   7   1        5.63        4.77      1.49 o 
   0   7   1       94.15       65.70      3.54 o 
   1   7   1      160.39      138.47      1.87 o 
   2   7   1      186.93      187.20      4.52 o 
   3   7   1       13.02       11.79      2.22 o 
   4   7   1      191.05      170.28      3.69 o 
   5   7   1        1.51        0.70      2.59 o 
   6   7   1       30.63       31.55      2.89 o 
   7   7   1       48.78       44.63      3.20 o 
   8   7   1       23.82       25.31      3.24 o 
   9   7   1       21.95       24.50      4.46 o 
  -9   8   1        8.56       15.71      5.29 o 
  -8   8   1      216.39      231.06      8.44 o 
  -7   8   1        8.02        1.91      2.36 o 
  -6   8   1       91.09       84.36      4.67 o 
  -5   8   1       87.00       71.95      3.40 o 
  -4   8   1        2.09       -0.27      4.25 o 
  -3   8   1      511.58      479.58      8.36 o 
  -2   8   1      136.40      134.21     10.07 o 
  -1   8   1      318.17      291.04      3.32 o 
   0   8   1        5.64        9.59      1.46 o 
   1   8   1      391.40      408.99      3.05 o 
   2   8   1      287.79      231.59      3.04 o 
   3   8   1        2.42        6.66      2.80 o 
   4   8   1       35.87       36.74      2.78 o 
   5   8   1       92.66       83.18      3.44 o 
   6   8   1      217.49      186.48      4.55 o 
   7   8   1      115.44      100.92      5.78 o 
   8   8   1       48.79       45.96      3.58 o 
   9   8   1       21.92       13.79      3.34 o 
  -9   9   1       73.47       80.45      6.56 o 
  -8   9   1       42.74       56.17      6.36 o 
  -7   9   1      109.79      113.42      4.24 o 
  -6   9   1       22.68       15.28      3.25 o 
  -5   9   1      289.34      270.53      5.26 o 
  -4   9   1       47.86       52.33      5.20 o 
  -3   9   1      246.41      238.93      6.83 o 
  -2   9   1      357.44      377.69      7.74 o 
  -1   9   1      240.16      213.46      3.87 o 
   0   9   1      424.12      390.05      5.37 o 
   1   9   1        1.42       -0.59      1.30 o 
   2   9   1        1.80        1.72      2.52 o 
   3   9   1       63.70       63.56      4.50 o 
   4   9   1      263.33      291.80      5.20 o 
   5   9   1        6.06        0.84      2.61 o 
   6   9   1      511.52      513.86      8.16 o 
   7   9   1        3.40        8.73      2.92 o 
   8   9   1       18.22       19.34      3.16 o 
   9   9   1        4.44        8.51      3.58 o 
  -8  10   1        1.06        5.88      5.88 o 
  -7  10   1       35.94       26.63      3.36 o 
  -6  10   1       61.68       47.15      3.57 o 
  -5  10   1       65.00       67.56      3.76 o 
  -4  10   1      193.49      177.01      7.05 o 
  -3  10   1       47.53       51.21      5.02 o 
  -2  10   1      339.22      331.11      7.82 o 
  -1  10   1        0.17        0.26      2.76 o 
   0  10   1      109.30       98.24      5.47 o 
   1  10   1       50.73       45.31      3.21 o 
   2  10   1       21.50       21.84      3.05 o 
   3  10   1       29.25       30.72      4.46 o 
   4  10   1      367.18      362.67     14.96 o 
   5  10   1        5.52        3.36      2.91 o 
   6  10   1      208.31      185.16      5.04 o 
   7  10   1        8.74        5.06      2.93 o 
   8  10   1       10.02       11.19      3.38 o 
  -7  11   1       24.12       28.24      3.44 o 
  -6  11   1       76.99       83.80      4.03 o 
  -5  11   1      289.42      316.23      9.39 o 
  -4  11   1      186.56      208.55      7.53 o 
  -3  11   1       18.62       25.17      4.97 o 
  -2  11   1       96.10       96.32      5.91 o 
  -1  11   1       35.63       27.91      3.26 o 
   0  11   1      267.92      254.83      4.93 o 
   1  11   1        0.28        2.48      3.01 o 
   2  11   1       35.65       34.39      3.37 o 
   3  11   1       50.29       60.80      5.13 o 
   4  11   1      158.81      167.91      4.68 o 
   5  11   1       36.58       48.71      3.63 o 
   6  11   1       52.19       50.20      3.59 o 
   7  11   1        2.44        9.95      3.27 o 
  -7  12   1       25.41       25.47      5.80 o 
  -6  12   1        6.51       10.25      3.32 o 
  -5  12   1        1.45        4.88      3.12 o 
  -4  12   1        0.04       -2.53      4.77 o 
  -3  12   1       77.60       74.94      6.22 o 
  -2  12   1        6.71        6.52      5.12 o 
  -1  12   1        0.00        4.07      3.19 o 
   0  12   1       64.03       51.90      3.46 o 
   1  12   1       17.06       22.97      3.28 o 
   2  12   1       21.44       24.14      4.71 o 
   3  12   1       90.62       85.73      5.71 o 
   4  12   1       34.04       31.37      3.39 o 
   5  12   1        0.08        1.26      3.16 o 
   6  12   1        2.82        1.42      2.96 o 
   7  12   1       58.41       51.78      4.21 o 
  -6  13   1       28.78       30.44      4.59 o 
  -5  13   1        9.15        9.81      3.44 o 
  -4  13   1      207.88      234.18      8.84 o 
  -3  13   1       18.09       12.68      5.33 o 
  -2  13   1      204.50      226.88      8.26 o 
  -1  13   1       38.71       39.06      4.78 o 
   0  13   1        7.85        7.50      4.47 o 
   1  13   1       78.57       74.29      3.90 o 
   2  13   1       17.81        9.96      4.90 o 
   3  13   1      131.54      124.20      6.46 o 
   4  13   1       12.01       10.77      3.30 o 
   5  13   1        2.96        1.94      3.07 o 
   6  13   1        0.36        5.17      3.70 o 
  -5  14   1       24.85       21.99      4.22 o 
  -4  14   1        4.17        2.39      5.82 o 
  -3  14   1        7.55        9.14      5.72 o 
  -2  14   1        0.19        0.86      5.38 o 
  -1  14   1       42.76       46.59      3.84 o 
   0  14   1        1.60        1.62      3.19 o 
   1  14   1        3.30        5.74      3.20 o 
   2  14   1        9.65       14.09      5.23 o 
   3  14   1        0.19        2.10      4.64 o 
   4  14   1       15.41        9.26      3.81 o 
   5  14   1        6.61        7.64      3.78 o 
  -3  15   1       48.40       41.35      6.69 o 
  -2  15   1        6.05        7.59      5.19 o 
  -1  15   1       18.91       22.48      3.49 o 
   0  15   1        0.74        0.33      3.26 o 
   1  15   1       59.59       64.58      4.26 o 
   2  15   1        2.20        5.44      4.64 o 
   3  15   1       40.30       36.96      5.51 o 
 -10   0   2        5.28        1.71      4.33 o 
  -9   0   2       97.91       82.83      5.76 o 
  -8   0   2        0.28        2.22      3.76 o 
  -7   0   2        8.38        3.70      3.25 o 
  -6   0   2      278.95      302.88      6.07 o 
  -5   0   2       24.30       28.07      1.01 o 
  -4   0   2     3349.02     3391.35     11.38 o 
  -3   0   2       28.21       30.68      1.47 o 
  -2   0   2      106.69       87.00      2.04 o 
  -1   0   2    26226.45    23801.32    244.43 o 
   0   0   2    14399.74    13464.26     71.45 o 
   1   0   2     6144.76     5964.50      8.81 o 
   2   0   2        7.70       14.62      2.14 o 
   3   0   2     4704.97     4667.02     26.46 o 
   4   0   2      879.61      877.22      7.88 o 
   5   0   2     3993.24     4195.53     18.36 o 
   6   0   2      467.76      507.34      7.61 o 
   7   0   2      244.68      187.13      5.76 o 
   8   0   2      128.82      131.10      5.16 o 
   9   0   2      438.11      424.72      6.34 o 
  10   0   2      161.88      149.33      5.96 o 
 -10   1   2       43.26       46.48      3.88 o 
  -9   1   2        1.92        4.79      3.13 o 
  -8   1   2       68.45       62.22      3.48 o 
  -7   1   2      109.23       96.35      4.99 o 
  -6   1   2       63.91       63.16      2.57 o 
  -5   1   2      892.42      903.23      6.29 o 
  -4   1   2      971.50      926.05      2.87 o 
  -3   1   2     3416.12     3499.39      5.82 o 
  -2   1   2      680.87      668.58      6.18 o 
  -1   1   2      680.31      759.89      4.68 o 
   0   1   2      239.10      192.07      6.83 o 
   1   1   2     1780.17     1917.74     12.10 o 
   2   1   2      203.99      190.56      1.40 o 
   3   1   2      278.36      276.66      3.02 o 
   4   1   2      365.13      379.72      3.65 o 
   5   1   2     1061.72     1075.75      5.56 o 
   6   1   2       66.34       62.05      2.83 o 
   7   1   2      113.61      108.42      3.53 o 
   8   1   2       16.32       13.65      3.88 o 
   9   1   2       22.26       21.60      2.41 o 
  10   1   2        7.17        4.74      2.73 o 
 -10   2   2        9.90        8.25      3.69 o 
  -9   2   2      256.64      239.96      5.40 o 
  -8   2   2        3.94        5.03      3.01 o 
  -7   2   2        0.28        3.93      3.49 o 
  -6   2   2      389.25      386.70      7.03 o 
  -5   2   2       92.18       84.43      1.44 o 
  -4   2   2       17.07       25.01      1.28 o 
  -3   2   2       23.42       12.94      1.08 o 
  -2   2   2      689.66      624.25     11.95 o 
  -1   2   2     2753.45     2643.51     14.01 o 
   0   2   2     6568.52     6576.16     10.36 o 
   1   2   2    13238.91    12815.48     51.21 o 
   2   2   2     6262.67     6577.64     25.22 o 
   3   2   2     5837.20     5889.76      9.84 o 
   4   2   2       16.98       19.66      1.62 o 
   5   2   2      196.26      201.45      3.21 o 
   6   2   2      539.36      558.41      4.58 o 
   7   2   2      285.30      248.54      6.22 o 
   8   2   2       95.44       85.60     14.96 o 
   9   2   2        0.63       -2.85      2.85 o 
  10   2   2        7.92        4.85      3.23 o 
 -10   3   2       21.57       21.98      3.54 o 
  -9   3   2       10.95       11.16      4.99 o 
  -8   3   2       86.42       82.10      5.76 o 
  -7   3   2      457.88      450.43      8.90 o 
  -6   3   2        1.96        1.42      3.41 o 
  -5   3   2      717.60      711.69      4.30 o 
  -4   3   2       23.53       29.36      1.49 o 
  -3   3   2      245.14      188.16      3.14 o 
  -2   3   2      450.66      485.03      6.82 o 
  -1   3   2      790.07      737.90      3.84 o 
   0   3   2      176.47      174.98      2.46 o 
   1   3   2     3778.79     4005.90      9.85 o 
   2   3   2      601.21      654.67      6.04 o 
   3   3   2     4445.08     4518.57     27.76 o 
   4   3   2      162.23      180.30      2.01 o 
   5   3   2      294.81      258.32      3.93 o 
   6   3   2       69.01       73.42      3.37 o 
   7   3   2      283.44      286.80      4.79 o 
   8   3   2       31.97       28.34      8.13 o 
   9   3   2        1.27        0.28      4.69 o 
  10   3   2       10.69        8.34      5.31 o 
 -10   4   2       10.95       13.49      5.31 o 
  -9   4   2       48.53       44.18      5.12 o 
  -8   4   2      361.34      325.70      8.48 o 
  -7   4   2       80.24       76.55      5.62 o 
  -6   4   2        4.60       17.28      2.40 o 
  -5   4   2        1.44        2.80      1.14 o 
  -4   4   2      249.06      240.36      2.17 o 
  -3   4   2      303.33      285.37      6.34 o 
  -2   4   2      130.70      142.43      2.31 o 
  -1   4   2      764.50      714.69      4.28 o 
   0   4   2       76.72       56.16      1.44 o 
   1   4   2       24.82       38.38      1.21 o 
   2   4   2      186.73      190.94      2.65 o 
   3   4   2       77.85       56.69      2.18 o 
   4   4   2       88.23       72.94      2.57 o 
   5   4   2      150.19      172.55      3.52 o 
   6   4   2      296.68      248.12      4.33 o 
   7   4   2        3.74        5.02      2.52 o 
   8   4   2        0.15       -0.08      2.52 o 
   9   4   2        6.35        0.02      2.99 o 
  10   4   2        0.18       -3.41      3.47 o 
 -10   5   2        1.11       -0.15      4.75 o 
  -9   5   2       15.28       17.33      4.60 o 
  -8   5   2       48.32       43.19      5.27 o 
  -7   5   2     1148.23     1111.34     13.62 o 
  -6   5   2       19.53       15.07      1.70 o 
  -5   5   2      861.80      789.98      4.70 o 
  -4   5   2      157.73      168.09      2.23 o 
  -3   5   2     3792.65     3756.43     17.98 o 
  -2   5   2     1050.66     1129.84     12.21 o 
  -1   5   2     1858.06     1885.42      7.26 o 
   0   5   2       51.86       50.91      1.12 o 
   1   5   2        1.72        3.13      1.39 o 
   2   5   2     1070.26     1111.91      6.93 o 
   3   5   2     2817.88     3053.06     22.88 o 
   4   5   2     1304.09     1263.41      7.80 o 
   5   5   2      285.49      256.80      4.13 o 
   6   5   2       54.07       51.41      2.87 o 
   7   5   2      617.43      619.27      6.94 o 
   8   5   2       12.46       12.93      2.76 o 
   9   5   2        0.28        0.06      2.91 o 
  10   5   2       44.04       45.11      3.94 o 
 -10   6   2        6.21        2.80      4.76 o 
  -9   6   2        3.57        1.16      4.52 o 
  -8   6   2        3.49       -1.60      4.29 o 
  -7   6   2       72.87       92.68      6.17 o 
  -6   6   2     1568.76     1519.42     19.45 o 
  -5   6   2       37.11       38.87      3.16 o 
  -4   6   2        0.71        0.52      2.15 o 
  -3   6   2        0.13        1.02      1.14 o 
  -2   6   2      259.88      256.47      6.65 o 
  -1   6   2      178.63      184.45      2.46 o 
   0   6   2      127.49      114.04      1.56 o 
   1   6   2     1720.03     1725.53      7.83 o 
   2   6   2     1167.70     1210.27     31.34 o 
   3   6   2     1618.51     1589.72      8.92 o 
   4   6   2       43.91       49.14      2.49 o 
   5   6   2      249.12      254.83      4.30 o 
   6   6   2       15.65       19.10      2.71 o 
   7   6   2        1.19        1.80      2.58 o 
   8   6   2       18.62       15.19      2.93 o 
   9   6   2        8.60        3.37      3.06 o 
  10   6   2       23.86       21.15      3.43 o 
  -9   7   2        3.07        3.21      4.84 o 
  -8   7   2        4.25        2.09      4.39 o 
  -7   7   2      231.79      233.84      7.75 o 
  -6   7   2       16.14       16.53      2.65 o 
  -5   7   2     2548.72     2554.73     12.58 o 
  -4   7   2      156.20      156.09      5.86 o 
  -3   7   2      867.43      862.26     10.14 o 
  -2   7   2      468.18      431.56      4.81 o 
  -1   7   2     1814.06     1752.93      8.39 o 
   0   7   2      147.66      165.14      2.08 o 
   1   7   2      298.85      292.57      3.04 o 
   2   7   2      163.49      145.41      2.95 o 
   3   7   2      952.33      939.56      7.17 o 
   4   7   2       26.34       29.65      2.36 o 
   5   7   2      742.16      749.99     11.50 o 
   6   7   2       48.31       46.82      3.04 o 
   7   7   2       34.90       35.24      3.08 o 
   8   7   2      234.71      225.78      5.26 o 
   9   7   2       50.90       59.64      5.10 o 
  -9   8   2        4.19        2.54      4.72 o 
  -8   8   2        1.54        5.42      4.66 o 
  -7   8   2       13.77       15.45      4.68 o 
  -6   8   2       56.48       50.99      3.08 o 
  -5   8   2      274.94      308.05      7.72 o 
  -4   8   2      178.09      173.63      6.65 o 
  -3   8   2      430.26      394.69      8.04 o 
  -2   8   2      597.71      641.04      9.01 o 
  -1   8   2      347.56      359.39      2.81 o 
   0   8   2     1238.63     1257.92      9.57 o 
   1   8   2      611.81      599.66      4.37 o 
   2   8   2        6.20        9.16      1.86 o 
   3   8   2      158.70      145.70      3.67 o 
   4   8   2      228.82      217.19      4.29 o 
   5   8   2      238.25      226.36      5.03 o 
   6   8   2       26.32       22.38      2.86 o 
   7   8   2       32.81       33.69      3.53 o 
   8   8   2       60.45       52.03      3.76 o 
   9   8   2       48.11       62.56      4.22 o 
  -8   9   2      142.59      133.90      7.43 o 
  -7   9   2        3.63        0.24      4.74 o 
  -6   9   2       26.77       29.37      3.13 o 
  -5   9   2      227.90      229.18      4.91 o 
  -4   9   2      102.42       90.48      5.88 o 
  -3   9   2      849.92      876.95     11.57 o 
  -2   9   2      200.85      194.94      6.37 o 
  -1   9   2        2.47        4.75      2.58 o 
   0   9   2      401.09      423.31      4.04 o 
   1   9   2       78.70       78.91      1.95 o 
   2   9   2      289.73      290.26      6.34 o 
   3   9   2       72.76       65.83      3.11 o 
   4   9   2       15.80       11.01      3.83 o 
   5   9   2      167.81      151.84      4.27 o 
   6   9   2       83.29       93.16      3.84 o 
   7   9   2       48.20       63.35      3.82 o 
   8   9   2        0.93        2.47      3.02 o 
  -8  10   2       32.31       30.19      6.14 o 
  -7  10   2        1.12        0.07      5.23 o 
  -6  10   2       77.75       69.13      3.65 o 
  -5  10   2       50.16       35.64      3.20 o 
  -4  10   2       61.25       54.39      5.36 o 
  -3  10   2       48.87       34.54      5.13 o 
  -2  10   2        1.43       -3.39      4.81 o 
  -1  10   2      198.67      180.26      4.16 o 
   0  10   2       53.24       56.20      3.33 o 
   1  10   2      314.78      312.52      5.16 o 
   2  10   2       71.74       66.54      3.52 o 
   3  10   2      372.46      374.82      6.37 o 
   4  10   2        0.01       -0.19      2.66 o 
   5  10   2       56.59       53.39      3.52 o 
   6  10   2        0.51       -0.75      2.79 o 
   7  10   2       17.52       24.21      3.39 o 
   8  10   2       71.98       73.84      9.12 o 
  -7  11   2        0.27       -2.02      5.64 o 
  -6  11   2      131.82      149.98      4.85 o 
  -5  11   2        0.34       -1.56      2.97 o 
  -4  11   2       65.39       62.88      5.75 o 
  -3  11   2        1.19       -5.29      5.29 o 
  -2  11   2      295.42      299.46      8.29 o 
  -1  11   2      124.91      109.04      4.08 o 
   0  11   2      402.16      375.90      5.72 o 
   1  11   2       20.76       15.31      3.22 o 
   2  11   2      242.14      222.44      6.70 o 
   3  11   2        6.73        6.50      5.38 o 
   4  11   2        1.36       -1.57      2.74 o 
   5  11   2       20.79       21.93      3.16 o 
   6  11   2        9.55       12.22      3.09 o 
   7  11   2        1.85        2.56      3.03 o 
  -6  12   2        7.27        1.67      3.10 o 
  -5  12   2       19.93       16.99      3.57 o 
  -4  12   2       87.76       74.40      6.44 o 
  -3  12   2      339.61      361.78      9.42 o 
  -2  12   2       38.27       38.66      5.86 o 
  -1  12   2      128.81      136.03      8.11 o 
   0  12   2        0.64       -1.38      3.06 o 
   1  12   2       23.29       20.88      3.19 o 
   2  12   2        6.67        5.88      4.31 o 
   3  12   2       53.03       53.90      3.58 o 
   4  12   2       10.23        9.88      2.93 o 
   5  12   2        0.15        0.10      2.98 o 
   6  12   2       72.40       65.74      4.27 o 
  -6  13   2        4.15        6.41      3.54 o 
  -5  13   2        0.36        3.19      3.42 o 
  -4  13   2        0.76       -0.84      5.96 o 
  -3  13   2       11.29       14.58      5.60 o 
  -2  13   2      239.28      232.41      8.45 o 
  -1  13   2       73.97       85.16      5.98 o 
   0  13   2        3.59        2.94      3.15 o 
   1  13   2       22.23       27.74      5.89 o 
   2  13   2        5.90        5.77      4.41 o 
   3  13   2        1.24       -1.18      3.10 o 
   4  13   2       19.87       16.81      3.32 o 
   5  13   2       18.34       20.23      3.52 o 
   6  13   2        1.73        1.97      3.89 o 
  -4  14   2       20.70       28.06      6.41 o 
  -3  14   2       50.12       53.49      6.73 o 
  -2  14   2        0.72        6.60      5.87 o 
  -1  14   2       22.25       26.18      3.61 o 
   0  14   2        9.27        6.07      3.35 o 
   1  14   2      120.65      131.60      4.72 o 
   2  14   2       70.29       68.27      5.71 o 
   3  14   2        5.34        6.08      3.36 o 
   4  14   2       35.34       36.10      4.18 o 
  -3  15   2        3.14        1.61      5.77 o 
  -2  15   2        2.79        4.37      5.51 o 
  -1  15   2        1.82        0.05      3.22 o 
   0  15   2       19.99       19.06      3.48 o 
   1  15   2        3.07        5.61      3.87 o 
   2  15   2        0.10       -2.89      5.02 o 
   3  15   2       44.03       49.76      4.30 o 
 -10   1   3       51.85       51.23      4.06 o 
  -9   1   3        0.16        0.05      3.00 o 
  -8   1   3      433.05      439.67      6.23 o 
  -7   1   3       38.86       31.62      2.60 o 
  -6   1   3      126.82      108.35      2.91 o 
  -5   1   3      473.37      434.83      3.33 o 
  -4   1   3     1854.02     1752.71      3.23 o 
  -3   1   3     3259.56     3325.87      9.47 o 
  -2   1   3     2450.65     2401.96      4.55 o 
  -1   1   3       97.93      130.09      1.08 o 
   0   1   3      146.46      146.86      1.53 o 
   1   1   3      673.50      730.60      4.11 o 
   2   1   3       75.29       90.35      1.43 o 
   3   1   3       10.39        5.73      1.93 o 
   4   1   3      955.47      983.19      4.34 o 
   5   1   3     3217.06     3377.40     14.68 o 
   6   1   3      566.77      530.58      4.71 o 
   7   1   3      769.02      755.73     10.22 o 
   8   1   3        4.26       -2.79      4.64 o 
   9   1   3      101.34      110.52      4.63 o 
  10   1   3       22.93       18.88      2.85 o 
 -10   2   3       73.54       64.21      4.19 o 
  -9   2   3       30.40       30.61      3.39 o 
  -8   2   3       48.85       44.68      3.39 o 
  -7   2   3        1.43        3.22      2.35 o 
  -6   2   3        0.04        2.11      4.15 o 
  -5   2   3      370.40      346.00      4.45 o 
  -4   2   3      482.84      568.58      6.04 o 
  -3   2   3      508.79      493.66      2.16 o 
  -2   2   3     1293.86     1399.67      6.02 o 
  -1   2   3      743.70      805.77      5.27 o 
   0   2   3       25.04       23.84      0.76 o 
   1   2   3     7845.01     7846.59      9.14 o 
   2   2   3     6718.53     6782.19     29.90 o 
   3   2   3      892.58      909.71      3.58 o 
   4   2   3       63.40       65.80      1.37 o 
   5   2   3      540.22      594.91      6.13 o 
   6   2   3       93.08      107.44      2.65 o 
   7   2   3      371.92      400.48      6.41 o 
   8   2   3        0.08        0.53      3.98 o 
   9   2   3       76.86       66.74      9.55 o 
  10   2   3       15.80       16.29      4.44 o 
 -10   3   3        0.23        0.61      3.48 o 
  -9   3   3        2.02        0.57      2.47 o 
  -8   3   3       40.59       31.39      3.40 o 
  -7   3   3       78.32       84.29      3.32 o 
  -6   3   3      730.10      745.53      6.40 o 
  -5   3   3       24.49       22.51      1.31 o 
  -4   3   3      125.55      128.60      1.35 o 
  -3   3   3      111.92      102.70      2.64 o 
  -2   3   3        2.34        2.06      1.07 o 
  -1   3   3     8931.15     8822.87     13.97 o 
   0   3   3      848.97      818.56      4.48 o 
   1   3   3      236.18      237.46      2.32 o 
   2   3   3        0.46        1.28      1.24 o 
   3   3   3       90.25       74.33      2.28 o 
   4   3   3     1737.06     1825.51     17.03 o 
   5   3   3       13.78       13.61      2.29 o 
   6   3   3        7.52        6.69      2.20 o 
   7   3   3      427.11      427.90     12.11 o 
   8   3   3        4.76        5.40      4.10 o 
   9   3   3       84.37       83.22      7.89 o 
  10   3   3        0.01       -2.60      6.94 o 
 -10   4   3       82.93       93.76     11.08 o 
  -9   4   3       62.82       45.41      5.72 o 
  -8   4   3       23.97       18.50      2.79 o 
  -7   4   3      127.73      127.49      3.69 o 
  -6   4   3        5.47        4.33      2.22 o 
  -5   4   3        8.97        5.94      1.88 o 
  -4   4   3      371.12      387.06      3.07 o 
  -3   4   3     1850.26     1757.79      8.17 o 
  -2   4   3      362.49      310.63      7.31 o 
  -1   4   3      187.87      149.74      2.32 o 
   0   4   3      902.49      837.39      3.93 o 
   1   4   3      326.94      314.25      5.41 o 
   2   4   3      554.95      537.97      4.69 o 
   3   4   3     6250.32     6313.92     15.04 o 
   4   4   3     4084.85     4219.88     18.21 o 
   5   4   3     1116.55     1134.07     23.63 o 
   6   4   3       35.68       38.15      2.75 o 
   7   4   3        2.98        0.78      2.59 o 
   8   4   3       62.86       75.72      7.29 o 
   9   4   3       56.14       43.11      3.87 o 
  10   4   3        6.91        1.39      3.69 o 
 -10   5   3       12.33        6.21      5.63 o 
  -9   5   3       30.59       20.19      5.50 o 
  -8   5   3        0.38       -1.80      4.09 o 
  -7   5   3        1.38        0.61      4.56 o 
  -6   5   3      161.58      134.83      7.32 o 
  -5   5   3       84.38       85.10      2.72 o 
  -4   5   3      571.92      546.75      5.70 o 
  -3   5   3      326.45      344.95      3.27 o 
  -2   5   3      647.22      665.06      6.35 o 
  -1   5   3     1431.89     1551.20     12.78 o 
   0   5   3     1472.27     1494.29     18.50 o 
   1   5   3       34.91       28.86      1.29 o 
   2   5   3       31.58       27.80      1.85 o 
   3   5   3     2439.71     2512.09     60.63 o 
   4   5   3        4.04        6.56      2.01 o 
   5   5   3      110.56      114.10      3.17 o 
   6   5   3       12.64       15.35      2.64 o 
   7   5   3       50.24       49.02      3.18 o 
   8   5   3        0.68        0.91      2.80 o 
   9   5   3        0.09        1.89      2.82 o 
  10   5   3       28.78       20.68      6.71 o 
  -9   6   3       40.12       34.45      5.84 o 
  -8   6   3       11.30       16.77      5.11 o 
  -7   6   3      132.27      139.93      6.51 o 
  -6   6   3      690.18      621.77     10.52 o 
  -5   6   3      102.86      111.34      5.25 o 
  -4   6   3      134.46       94.60      3.03 o 
  -3   6   3       83.22       76.20      4.19 o 
  -2   6   3      207.23      207.79      3.14 o 
  -1   6   3     1101.81     1039.69      6.43 o 
   0   6   3      295.65      263.81      2.38 o 
   1   6   3      910.54      892.17      4.82 o 
   2   6   3      719.69      742.60      5.65 o 
   3   6   3       65.14       54.49      2.44 o 
   4   6   3        2.11        3.30      1.90 o 
   5   6   3       79.71       82.12      4.89 o 
   6   6   3       39.75       39.64      3.00 o 
   7   6   3      133.23      142.42      5.52 o 
   8   6   3       11.90       10.68      2.94 o 
   9   6   3        0.00        2.14      3.09 o 
  -9   7   3        0.17        0.63      5.17 o 
  -8   7   3        0.20        2.06      4.99 o 
  -7   7   3       79.63       74.98      5.76 o 
  -6   7   3        7.78        5.56      4.57 o 
  -5   7   3      791.50      760.79      8.26 o 
  -4   7   3        0.87        0.77      3.81 o 
  -3   7   3      250.93      253.50      6.26 o 
  -2   7   3        0.07        3.01      1.67 o 
  -1   7   3       23.17       23.42      1.40 o 
   0   7   3      551.52      575.12      4.04 o 
   1   7   3        1.78        3.70      1.93 o 
   2   7   3        2.31        2.78      1.88 o 
   3   7   3       46.78       39.68      5.73 o 
   4   7   3        0.85        2.62      2.04 o 
   5   7   3      337.64      362.96     14.51 o 
   6   7   3      121.90       95.78      5.13 o 
   7   7   3        0.06       -0.32      2.56 o 
   8   7   3       43.75       48.05      3.78 o 
   9   7   3       34.22       32.69      3.75 o 
  -9   8   3       62.49       62.22      6.16 o 
  -8   8   3       12.76       32.38      5.67 o 
  -7   8   3      166.26      156.65      7.23 o 
  -6   8   3       11.37        3.20      4.26 o 
  -5   8   3        6.65        3.68      2.56 o 
  -4   8   3     1531.03     1491.29     14.91 o 
  -3   8   3        3.24        1.22      3.82 o 
  -2   8   3      415.12      373.97      6.04 o 
  -1   8   3       35.08       26.05      1.57 o 
   0   8   3      200.99      190.04      3.53 o 
   1   8   3      688.81      659.18      5.87 o 
   2   8   3       13.12       11.78      2.17 o 
   3   8   3       40.36       55.00      2.72 o 
   4   8   3      222.83      206.80      4.23 o 
   5   8   3        3.91        4.46      2.68 o 
   6   8   3       26.96       28.64      2.93 o 
   7   8   3       34.30       31.96      3.40 o 
   8   8   3        1.19        3.74      3.19 o 
   9   8   3        2.47        9.05      3.31 o 
  -8   9   3       11.04        9.84      5.35 o 
  -7   9   3        5.15        0.91      4.88 o 
  -6   9   3       42.95       25.94      4.98 o 
  -5   9   3       55.63       71.86      3.44 o 
  -4   9   3        3.23        5.42      5.07 o 
  -3   9   3      622.81      642.40     10.58 o 
  -2   9   3      270.84      289.82      7.30 o 
  -1   9   3       18.19       13.40      2.52 o 
   0   9   3       24.81       36.62      4.27 o 
   1   9   3      782.34      697.75      5.04 o 
   2   9   3       81.85       55.75      3.47 o 
   3   9   3        1.17        0.90      2.34 o 
   4   9   3        7.05       15.20      2.70 o 
   5   9   3      364.25      392.62     12.85 o 
   6   9   3        3.44        8.34      2.70 o 
   7   9   3       55.45       56.14      4.77 o 
   8   9   3        0.05        2.10      3.24 o 
  -8  10   3        0.73       -1.90      6.00 o 
  -7  10   3       41.58       40.37      6.19 o 
  -6  10   3        8.67        9.71      5.09 o 
  -5  10   3      146.49      144.90      4.43 o 
  -4  10   3      157.06      156.42      6.75 o 
  -3  10   3      165.59      167.69      6.86 o 
  -2  10   3      301.80      296.80      8.09 o 
  -1  10   3      206.01      217.32      8.15 o 
   0  10   3      141.36      144.77      4.01 o 
   1  10   3       42.87       40.51      3.89 o 
   2  10   3       54.84       53.19      3.22 o 
   3  10   3      112.97      109.04      5.06 o 
   4  10   3       19.76       25.77      2.94 o 
   5  10   3        3.27        6.74      2.86 o 
   6  10   3        6.68        8.94      2.77 o 
   7  10   3        1.90        5.00      3.05 o 
   8  10   3       34.80       35.48      7.63 o 
  -7  11   3        6.08        3.97      5.66 o 
  -6  11   3      170.23      160.88      7.80 o 
  -5  11   3       11.55       19.10      5.33 o 
  -4  11   3      101.10      125.99      6.58 o 
  -3  11   3      173.38      167.35      7.26 o 
  -2  11   3        7.05        5.54      5.02 o 
  -1  11   3      324.40      338.59     18.70 o 
   0  11   3      391.13      363.33     10.11 o 
   1  11   3      188.98      193.19      4.66 o 
   2  11   3      250.00      224.97      6.26 o 
   3  11   3       96.47      112.79      4.41 o 
   4  11   3       39.10       47.77      3.40 o 
   5  11   3       24.71       31.97      3.27 o 
   6  11   3       11.82       14.85      3.15 o 
   7  11   3      119.61      137.38      4.95 o 
  -6  12   3        7.56       11.81      6.03 o 
  -5  12   3       15.79        9.73      5.21 o 
  -4  12   3       17.51       18.19      5.42 o 
  -3  12   3        9.59        4.24      5.37 o 
  -2  12   3        1.67       -3.08      5.02 o 
  -1  12   3       48.75       40.87      3.29 o 
   0  12   3        0.27        0.78      2.84 o 
   1  12   3        1.01        1.49      2.95 o 
   2  12   3       49.26       45.97      3.36 o 
   3  12   3       10.49       10.66      3.07 o 
   4  12   3       37.19       35.89      3.29 o 
   5  12   3        6.09        2.81      3.19 o 
   6  12   3       30.42       26.70      3.76 o 
  -5  13   3       58.25       48.42      6.01 o 
  -4  13   3       62.41       73.91      6.58 o 
  -3  13   3       36.26       37.11      6.32 o 
  -2  13   3       57.30       62.37      6.72 o 
  -1  13   3      146.50      134.91      4.36 o 
   0  13   3       93.91      101.82      5.66 o 
   1  13   3       13.62        8.45      3.18 o 
   2  13   3      159.38      154.61      4.70 o 
   3  13   3        0.15        0.85      3.05 o 
   4  13   3       87.48       82.36     10.33 o 
   5  13   3       46.81       54.75      4.08 o 
  -4  14   3        6.52        4.19      6.06 o 
  -3  14   3        3.28        1.94      5.26 o 
  -2  14   3       14.97        8.47      5.88 o 
  -1  14   3      147.05      146.13      7.19 o 
   0  14   3        0.00       -1.75      5.55 o 
   1  14   3       16.76       24.90      3.44 o 
   2  14   3        0.60        2.61      3.19 o 
   3  14   3        0.01        3.47      3.37 o 
   4  14   3        4.30        4.98      3.41 o 
  -2  15   3        1.23        2.34      5.40 o 
  -1  15   3       77.61       83.66      6.59 o 
   0  15   3      120.63      106.97      6.77 o 
   1  15   3        5.36        9.19      5.72 o 
   2  15   3       65.22       52.93      6.35 o 
 -10   0   4      124.19      129.39      7.53 o 
  -9   0   4       12.14       14.33      3.30 o 
  -8   0   4      606.09      545.90     21.73 o 
  -7   0   4       47.27       55.45      3.12 o 
  -6   0   4      422.80      439.51      7.83 o 
  -5   0   4       45.18       27.85      2.06 o 
  -4   0   4      907.29      993.21      5.75 o 
  -3   0   4      671.16      676.09      9.35 o 
  -2   0   4     1033.80      961.23     11.55 o 
  -1   0   4      647.71      734.39      3.01 o 
   0   0   4      242.24      242.10      2.42 o 
   1   0   4     1282.34     1324.20      5.75 o 
   2   0   4     3872.23     4041.27     21.46 o 
   3   0   4     1140.94     1111.08      5.82 o 
   4   0   4     3141.61     3238.06     25.01 o 
   5   0   4      118.83      117.97      4.84 o 
   6   0   4        2.94       -4.22      4.22 o 
   7   0   4      102.03       99.00      5.57 o 
   8   0   4       10.54        1.03      6.26 o 
   9   0   4      247.69      282.35      7.74 o 
  10   0   4        0.01       -3.26      3.26 o 
 -10   1   4       16.39       21.48      3.21 o 
  -9   1   4       16.26       16.95      2.65 o 
  -8   1   4      126.75      129.17      4.37 o 
  -7   1   4       38.04       36.79      2.38 o 
  -6   1   4       42.36       46.80      1.85 o 
  -5   1   4      161.36      190.59      1.92 o 
  -4   1   4       96.49      113.03      1.79 o 
  -3   1   4      715.54      674.71      6.21 o 
  -2   1   4      697.02      637.23      4.22 o 
  -1   1   4       27.25       20.52      0.92 o 
   0   1   4      152.52      118.85      2.95 o 
   1   1   4     2139.97     2038.29      5.46 o 
   2   1   4      680.30      678.69      4.68 o 
   3   1   4       93.79       96.07      1.58 o 
   4   1   4      121.84      113.62      4.56 o 
   5   1   4      565.06      573.84      7.53 o 
   6   1   4       16.67       19.13      3.36 o 
   7   1   4      359.12      397.28      4.77 o 
   8   1   4       77.77       65.14      5.26 o 
   9   1   4        8.63        3.22      2.33 o 
  10   1   4        7.26        2.03      2.44 o 
 -10   2   4      130.82      141.26      5.06 o 
  -9   2   4        0.05       -2.13      2.51 o 
  -8   2   4      269.23      286.52      5.28 o 
  -7   2   4       18.31       10.91      2.11 o 
  -6   2   4       13.44       16.89      1.83 o 
  -5   2   4        6.46        1.09      1.08 o 
  -4   2   4       90.97      123.28      4.32 o 
  -3   2   4       33.62       36.48      1.06 o 
  -2   2   4     1370.92     1500.27      4.72 o 
  -1   2   4     1739.48     1663.27     10.55 o 
   0   2   4     6206.66     6182.24      8.31 o 
   1   2   4       11.36       24.38      1.30 o 
   2   2   4      692.56      657.64      8.71 o 
   3   2   4       65.82       67.30      2.12 o 
   4   2   4      370.36      377.86      5.46 o 
   5   2   4     1112.70     1223.58      8.55 o 
   6   2   4       84.11      102.92      3.75 o 
   7   2   4       42.92       38.62      3.23 o 
   8   2   4        5.42        6.03      5.05 o 
   9   2   4        1.28       -1.51      3.14 o 
  10   2   4       35.79       37.02      9.45 o 
 -10   3   4        1.12        3.18      3.50 o 
  -9   3   4       11.82       11.80      2.58 o 
  -8   3   4       29.44       27.41      2.55 o 
  -7   3   4       11.70        5.64      2.06 o 
  -6   3   4     1064.37     1027.15      7.65 o 
  -5   3   4       11.12       14.89      1.35 o 
  -4   3   4      843.51      761.56     10.70 o 
  -3   3   4      371.83      351.55      2.63 o 
  -2   3   4      207.59      220.67      4.03 o 
  -1   3   4       63.16       59.92      1.35 o 
   0   3   4      148.47      195.22      2.05 o 
   1   3   4      767.96      876.02      8.31 o 
   2   3   4       19.69       20.44      1.01 o 
   3   3   4      419.18      441.16      3.22 o 
   4   3   4       84.82       90.47      1.89 o 
   5   3   4       11.64        8.65      2.05 o 
   6   3   4      662.68      663.98      6.60 o 
   7   3   4       13.51       16.67      2.74 o 
   8   3   4       62.05       53.13     10.26 o 
   9   3   4       18.42       22.54      6.34 o 
  10   3   4        1.34       -0.23      4.56 o 
 -10   4   4       30.56       34.08      3.98 o 
  -9   4   4        0.91       -2.32      3.32 o 
  -8   4   4       40.42       45.23      3.41 o 
  -7   4   4       12.41       15.57      2.68 o 
  -6   4   4       38.87       48.73      2.99 o 
  -5   4   4      173.60      189.45      2.45 o 
  -4   4   4        2.56        2.50      1.22 o 
  -3   4   4     1044.25     1124.02     16.48 o 
  -2   4   4     3031.26     3236.63     21.43 o 
  -1   4   4      274.58      297.51      2.56 o 
   0   4   4     1017.55     1049.28      8.47 o 
   1   4   4      178.76      193.15      2.01 o 
   2   4   4      839.51      857.44      4.24 o 
   3   4   4      150.68      163.08      2.27 o 
   4   4   4        0.03        0.52      1.21 o 
   5   4   4       49.27       42.44      2.60 o 
   6   4   4        3.09        1.68      2.38 o 
   7   4   4       19.86       29.48      5.23 o 
   8   4   4       83.72       82.91      3.80 o 
   9   4   4        6.77        2.15      4.89 o 
  -9   5   4       42.98       41.44      5.60 o 
  -8   5   4      141.55      113.74      6.28 o 
  -7   5   4        1.94        3.53      4.35 o 
  -6   5   4      692.23      705.59      6.56 o 
  -5   5   4        1.02        0.53      2.02 o 
  -4   5   4     2162.17     2285.80     13.37 o 
  -3   5   4       17.49       33.92      1.73 o 
  -2   5   4      367.86      326.02      3.77 o 
  -1   5   4      662.82      690.76      5.48 o 
   0   5   4      172.57      144.66      2.15 o 
   1   5   4       66.18       63.34      1.40 o 
   2   5   4        0.20        1.88      1.40 o 
   3   5   4        0.12        3.00      1.70 o 
   4   5   4      454.45      446.01      3.72 o 
   5   5   4       50.75       41.98      2.54 o 
   6   5   4      689.83      719.42      7.23 o 
   7   5   4        0.01        3.64      2.59 o 
   8   5   4       37.69       47.73      3.38 o 
   9   5   4       73.48       84.89      4.10 o 
  -9   6   4        1.83        3.03      4.86 o 
  -8   6   4      100.73       94.69      6.25 o 
  -7   6   4       98.13      110.84      6.02 o 
  -6   6   4      131.49      162.09      6.39 o 
  -5   6   4       11.82        5.35      4.06 o 
  -4   6   4       14.61       10.24      1.81 o 
  -3   6   4      829.50      892.14      6.59 o 
  -2   6   4      542.78      583.68      5.00 o 
  -1   6   4      583.54      569.03     22.90 o 
   0   6   4        0.09        1.45      1.01 o 
   1   6   4      130.59      134.12      2.29 o 
   2   6   4      133.67      146.10      2.85 o 
   3   6   4      392.52      376.17      7.22 o 
   4   6   4      148.21      143.03      3.37 o 
   5   6   4      105.84      102.07      3.36 o 
   6   6   4      496.99      473.52     10.28 o 
   7   6   4        0.33        2.05      2.70 o 
   8   6   4        0.24       -1.45      2.93 o 
   9   6   4        0.16       -1.05      3.19 o 
  -9   7   4        7.30        8.11      5.55 o 
  -8   7   4      245.89      251.43      8.72 o 
  -7   7   4        3.71        3.15      4.27 o 
  -6   7   4      211.42      226.22      7.42 o 
  -5   7   4       76.81       68.52      5.35 o 
  -4   7   4      276.84      285.62     13.30 o 
  -3   7   4      219.27      223.94      3.93 o 
  -2   7   4     1195.58     1166.51      9.93 o 
  -1   7   4       11.68       11.46      1.41 o 
   0   7   4      932.77      918.43     11.84 o 
   1   7   4        4.31        1.53      1.51 o 
   2   7   4      126.18      134.02      3.06 o 
   3   7   4      124.15      116.89      3.21 o 
   4   7   4       45.08       62.46      2.81 o 
   5   7   4      257.32      239.72      4.68 o 
   6   7   4      189.98      191.07      4.63 o 
   7   7   4      114.90      136.83      4.29 o 
   8   7   4      156.87      183.97      5.09 o 
   9   7   4       31.34       39.60      3.97 o 
  -8   8   4       38.18       34.60      5.92 o 
  -7   8   4        2.51        1.47      4.54 o 
  -6   8   4       42.17       44.90      5.12 o 
  -5   8   4       30.57       28.64      3.20 o 
  -4   8   4      915.52      891.40     10.71 o 
  -3   8   4      141.72      147.00      5.19 o 
  -2   8   4      147.10      129.51      3.12 o 
  -1   8   4       63.94       61.48      1.91 o 
   0   8   4       25.01       25.58      2.22 o 
   1   8   4      143.18      164.05      2.89 o 
   2   8   4      710.54      687.75      6.26 o 
   3   8   4       58.59       63.41      2.87 o 
   4   8   4       21.80       29.46      2.72 o 
   5   8   4      385.51      385.73     24.85 o 
   6   8   4        8.39       12.89      2.83 o 
   7   8   4        5.08        4.89      2.91 o 
   8   8   4       48.78       62.57      5.90 o 
  -8   9   4       26.16       12.35      5.84 o 
  -7   9   4        1.97        1.53      5.42 o 
  -6   9   4       42.57       41.29      5.75 o 
  -5   9   4      147.69      132.06      4.15 o 
  -4   9   4      138.68      148.04      4.91 o 
  -3   9   4      122.05      124.98      3.74 o 
  -2   9   4      165.10      177.69      6.55 o 
  -1   9   4      385.71      379.60      7.99 o 
   0   9   4       33.71       27.70      2.80 o 
   1   9   4      546.94      560.18      5.04 o 
   2   9   4      196.64      183.65      5.02 o 
   3   9   4      144.42      141.53      3.81 o 
   4   9   4       73.50       71.43      3.28 o 
   5   9   4       28.24       30.88      2.90 o 
   6   9   4       76.21       89.58      3.80 o 
   7   9   4       16.81       11.95      3.24 o 
   8   9   4       78.13       84.02      4.59 o 
  -7  10   4       11.28        9.70      5.10 o 
  -6  10   4       33.00       45.39      5.64 o 
  -5  10   4      114.02      104.95      3.98 o 
  -4  10   4      101.10       90.11      5.75 o 
  -3  10   4       26.26       25.34      5.67 o 
  -2  10   4      281.80      279.73      8.24 o 
  -1  10   4       47.09       45.66      5.42 o 
   0  10   4      925.79      923.93     11.72 o 
   1  10   4       32.08       30.60      3.30 o 
   2  10   4      156.74      175.70     12.98 o 
   3  10   4       44.71       40.62      5.30 o 
   4  10   4        3.75        1.75      2.57 o 
   5  10   4        3.65        6.52      2.71 o 
   6  10   4       33.52       27.25      4.72 o 
   7  10   4        1.17        5.04      3.29 o 
  -7  11   4       40.91       42.71      6.64 o 
  -6  11   4       27.48       25.27      6.06 o 
  -5  11   4        4.33        5.53      4.86 o 
  -4  11   4        3.68        4.16      4.61 o 
  -3  11   4       91.87       67.57      5.95 o 
  -2  11   4        0.69        0.23      5.06 o 
  -1  11   4        2.81        2.54      4.95 o 
   0  11   4      146.30      146.96      6.54 o 
   1  11   4      537.37      542.28      7.10 o 
   2  11   4       29.41       32.67      4.53 o 
   3  11   4        0.13        1.04      3.85 o 
   4  11   4       54.56       49.59      4.93 o 
   5  11   4        5.13        4.92      2.71 o 
   6  11   4        0.07        0.55      3.15 o 
   7  11   4       11.70        6.97      3.44 o 
  -6  12   4        3.75        4.77      5.90 o 
  -5  12   4      100.37      104.36      6.93 o 
  -4  12   4        0.19       -2.16      4.96 o 
  -3  12   4      145.33      143.97      7.41 o 
  -2  12   4       87.74       83.82      6.23 o 
  -1  12   4        7.30       10.52      5.30 o 
   0  12   4      262.76      242.86      7.69 o 
   1  12   4      193.18      197.31      5.13 o 
   2  12   4      133.77      131.87      6.38 o 
   3  12   4       86.41       92.99      5.90 o 
   4  12   4        0.53        1.15      4.01 o 
   5  12   4       62.55       63.24      5.53 o 
   6  12   4        0.37        0.33      4.78 o 
  -5  13   4       11.49       17.81      6.21 o 
  -4  13   4       17.14       10.10      5.93 o 
  -3  13   4        7.89        5.82      4.98 o 
  -2  13   4       14.85       18.82      5.06 o 
  -1  13   4        0.62        6.15      5.44 o 
   0  13   4       13.91       14.76      5.41 o 
   1  13   4       37.50       24.52      3.75 o 
   2  13   4       77.22       65.89      5.62 o 
   3  13   4        7.53        4.92      4.39 o 
   4  13   4        3.52        5.62      5.04 o 
   5  13   4        0.17        0.71      4.53 o 
  -3  14   4       54.34       52.54      6.69 o 
  -2  14   4       50.99       58.80      6.03 o 
  -1  14   4        5.72        9.83      5.24 o 
   0  14   4       47.06       55.09      6.53 o 
   1  14   4       24.46       21.93      3.76 o 
   2  14   4       58.01       47.71      5.57 o 
   3  14   4      165.73      180.19      7.86 o 
 -10   1   5       27.61       30.92      3.14 o 
  -9   1   5      170.66      185.88      5.12 o 
  -8   1   5        0.12       -2.00      2.00 o 
  -7   1   5      215.65      205.11      3.15 o 
  -6   1   5      240.33      253.26      3.05 o 
  -5   1   5      624.63      596.24      4.53 o 
  -4   1   5     1197.66     1226.45      9.37 o 
  -3   1   5     1084.72     1125.61      5.45 o 
  -2   1   5      405.01      420.40      2.39 o 
  -1   1   5       80.41       88.83      2.02 o 
   0   1   5       44.14       36.54      2.86 o 
   1   1   5       58.19       49.37      3.24 o 
   2   1   5      262.76      302.37      2.45 o 
   3   1   5      403.95      403.54      7.96 o 
   4   1   5      501.75      499.29      9.07 o 
   5   1   5      565.55      541.74      6.09 o 
   6   1   5      354.07      367.96      4.40 o 
   7   1   5      186.82      174.37      6.47 o 
   8   1   5      121.43      117.37      4.11 o 
   9   1   5        3.59       -0.45      2.31 o 
  -9   2   5       13.37       22.72      2.77 o 
  -8   2   5        8.26        6.33      2.45 o 
  -7   2   5       23.52       32.77      2.59 o 
  -6   2   5       64.91       49.50      2.99 o 
  -5   2   5       75.97       85.58      2.62 o 
  -4   2   5      131.29      140.90      1.86 o 
  -3   2   5      156.42      164.55      2.75 o 
  -2   2   5     1713.38     1868.71     12.70 o 
  -1   2   5      152.78      172.96      1.54 o 
   0   2   5       39.08       21.72      1.69 o 
   1   2   5       68.92       48.14      3.15 o 
   2   2   5       30.16       34.25      2.13 o 
   3   2   5        0.48       -0.88      1.54 o 
   4   2   5      562.37      621.17      6.34 o 
   5   2   5       47.79       54.36      2.56 o 
   6   2   5      110.87      111.72      4.37 o 
   7   2   5       14.55        6.05      4.94 o 
   8   2   5        0.88       -3.88      3.88 o 
   9   2   5        6.54        4.58      5.82 o 
  -9   3   5       12.00        4.78      2.62 o 
  -8   3   5       47.41       65.64      3.16 o 
  -7   3   5      159.92      181.42      3.64 o 
  -6   3   5       12.47       14.21      2.27 o 
  -5   3   5        0.08        1.86      1.47 o 
  -4   3   5     1048.47     1092.75      4.92 o 
  -3   3   5        0.05        2.32      1.47 o 
  -2   3   5     3096.53     3237.54     10.08 o 
  -1   3   5      739.18      726.93      4.84 o 
   0   3   5      156.51      168.70      4.74 o 
   1   3   5      295.45      306.26      7.10 o 
   2   3   5      135.83      161.37      3.67 o 
   3   3   5      270.08      265.53      2.73 o 
   4   3   5       39.83       35.09      1.61 o 
   5   3   5       38.28       39.50      2.51 o 
   6   3   5      116.03      120.00      5.10 o 
   7   3   5        0.00       -0.92      3.47 o 
   8   3   5      147.86      161.02      4.74 o 
   9   3   5       70.49       64.23      4.15 o 
  -9   4   5       41.15       36.26      4.05 o 
  -8   4   5       54.57       60.17      3.06 o 
  -7   4   5       14.05       13.94      2.38 o 
  -6   4   5      337.03      382.63      4.59 o 
  -5   4   5       94.66      117.87      2.27 o 
  -4   4   5        1.34       -0.93      1.86 o 
  -3   4   5      250.71      214.52      2.41 o 
  -2   4   5      601.52      659.16      3.81 o 
  -1   4   5       52.36       78.68      1.54 o 
   0   4   5      616.16      616.41      4.45 o 
   1   4   5      156.23      125.70      7.76 o 
   2   4   5     2793.02     2952.76      8.17 o 
   3   4   5     1110.57     1175.77     10.90 o 
   4   4   5      441.18      466.31      3.85 o 
   5   4   5      232.12      236.70      4.17 o 
   6   4   5       53.48       56.18      3.12 o 
   7   4   5      112.56      116.74      3.90 o 
   8   4   5       12.90       15.96      3.41 o 
   9   4   5        1.01       -3.47      3.47 o 
  -9   5   5        0.54        0.09      3.66 o 
  -8   5   5       24.85       28.56      5.68 o 
  -7   5   5       98.52       90.81      4.79 o 
  -6   5   5      226.30      249.13      4.83 o 
  -5   5   5       80.04       76.23      2.14 o 
  -4   5   5       50.44       31.01      1.62 o 
  -3   5   5        0.71        1.43      1.48 o 
  -2   5   5      187.69      212.57      2.57 o 
  -1   5   5      655.01      641.10      8.72 o 
   0   5   5      481.82      464.89      5.39 o 
   1   5   5      113.51      102.63      2.18 o 
   2   5   5      774.42      840.27     12.93 o 
   3   5   5      107.82       98.59      3.60 o 
   4   5   5       11.27        7.72      2.25 o 
   5   5   5       79.73       87.74      3.15 o 
   6   5   5       15.27       15.17      2.68 o 
   7   5   5        2.44        2.81      2.63 o 
   8   5   5       21.50       23.29      3.03 o 
   9   5   5        0.01       -3.70      3.70 o 
  -9   6   5       32.89       38.62      4.00 o 
  -8   6   5       26.58       35.90      4.07 o 
  -7   6   5       43.87       61.28      3.92 o 
  -6   6   5      434.21      463.86     10.43 o 
  -5   6   5        5.66        5.46      2.52 o 
  -4   6   5       19.42       16.35      1.86 o 
  -3   6   5       65.67       73.27      2.80 o 
  -2   6   5      195.21      156.03      3.21 o 
  -1   6   5      740.56      737.73      4.62 o 
   0   6   5     1828.21     1837.10      9.11 o 
   1   6   5      365.12      358.75      4.54 o 
   2   6   5      530.39      572.13      8.13 o 
   3   6   5      116.35      132.80      5.03 o 
   4   6   5     1575.74     1616.50      7.43 o 
   5   6   5        4.88        2.81      2.30 o 
   6   6   5       60.55       77.98      5.10 o 
   7   6   5       11.67       12.41      2.65 o 
   8   6   5        0.11       -0.84      2.72 o 
   9   6   5        0.57       -3.22      3.22 o 
  -8   7   5        5.44        7.37      3.65 o 
  -7   7   5       77.23       90.33      4.26 o 
  -6   7   5      253.10      231.56      8.36 o 
  -5   7   5       30.39       14.67      3.01 o 
  -4   7   5       36.41       37.02      2.98 o 
  -3   7   5        1.30        2.75      2.22 o 
  -2   7   5       99.84       94.19      2.88 o 
  -1   7   5      169.57      231.99      3.04 o 
   0   7   5       18.91       16.00      2.20 o 
   1   7   5        5.97       11.45      2.29 o 
   2   7   5        0.80        1.45      3.43 o 
   3   7   5      461.83      428.89      8.13 o 
   4   7   5      327.57      349.58     14.70 o 
   5   7   5       16.43       12.79      3.90 o 
   6   7   5        9.86        9.26      3.82 o 
   7   7   5       49.89       51.74      3.47 o 
   8   7   5       30.74       28.12      3.29 o 
  -8   8   5       33.11       40.46      5.13 o 
  -7   8   5       73.34       93.68      8.96 o 
  -6   8   5        5.87        9.83      3.09 o 
  -5   8   5      105.64      111.20      4.02 o 
  -4   8   5      357.75      381.82      5.51 o 
  -3   8   5      188.46      151.45      3.69 o 
  -2   8   5        1.10        3.32      2.21 o 
  -1   8   5      429.09      408.33      7.69 o 
   0   8   5      248.75      271.48      4.51 o 
   1   8   5     1024.34     1067.19     28.80 o 
   2   8   5     1091.42     1151.24     12.74 o 
   3   8   5        6.43        4.67      3.39 o 
   4   8   5      137.77      144.85      5.80 o 
   5   8   5       69.55       57.06      4.65 o 
   6   8   5       60.66       69.07      5.44 o 
   7   8   5       12.79       16.19      4.66 o 
   8   8   5       45.58       37.43      5.27 o 
  -7   9   5        4.15        3.21      3.36 o 
  -6   9   5      182.81      215.10      5.30 o 
  -5   9   5       19.18       16.23      2.98 o 
  -4   9   5      381.20      423.48      5.89 o 
  -3   9   5      150.50      172.37      4.10 o 
  -2   9   5       77.29       63.70      5.42 o 
  -1   9   5        5.56        4.92      4.40 o 
   0   9   5      601.09      599.35      6.64 o 
   1   9   5       57.68       56.80      3.56 o 
   2   9   5       63.33       51.97      4.39 o 
   3   9   5      185.50      192.44      6.53 o 
   4   9   5        4.07        5.17      3.64 o 
   5   9   5        0.04        0.31      3.65 o 
   6   9   5        2.47        5.45      4.19 o 
   7   9   5       31.64       42.06      5.54 o 
  -7  10   5        0.37        1.08      6.05 o 
  -6  10   5       13.06       13.52      3.42 o 
  -5  10   5        1.74        3.35      2.92 o 
  -4  10   5        0.90        4.74      4.47 o 
  -3  10   5      225.61      249.84      7.91 o 
  -2  10   5      268.07      260.28      7.94 o 
  -1  10   5      376.37      422.02      8.98 o 
   0  10   5        1.62        4.16      2.96 o 
   1  10   5      131.55      103.62      3.87 o 
   2  10   5      271.93      277.75      7.46 o 
   3  10   5       84.35       78.94      5.02 o 
   4  10   5        1.82        5.36      3.90 o 
   5  10   5       15.41       11.57      3.99 o 
   6  10   5       10.48        6.22      4.57 o 
   7  10   5      168.76      172.78      7.85 o 
  -6  11   5        1.31        6.20      5.58 o 
  -5  11   5        6.71        8.43      5.14 o 
  -4  11   5       66.55       62.51      6.42 o 
  -3  11   5       38.53       38.78      6.01 o 
  -2  11   5      155.55      188.78      7.52 o 
  -1  11   5      158.25      182.48      7.15 o 
   0  11   5       53.30       64.53      4.01 o 
   1  11   5       33.25       29.28      3.31 o 
   2  11   5        4.99        1.76      3.89 o 
   3  11   5       25.95       36.44      4.70 o 
   4  11   5        2.00       -1.11      3.92 o 
   5  11   5        3.41        2.71      4.21 o 
   6  11   5        2.81        8.65      4.89 o 
  -5  12   5       12.71       11.59      5.07 o 
  -4  12   5        0.09       -0.05      4.99 o 
  -3  12   5       27.49       17.88      5.43 o 
  -2  12   5       89.69       93.76      6.26 o 
  -1  12   5      126.33      129.69      6.79 o 
   0  12   5        0.18        2.37      3.06 o 
   1  12   5        0.46        0.87      3.11 o 
   2  12   5       11.95        7.27      4.55 o 
   3  12   5       18.35       17.76      4.58 o 
   4  12   5        4.28        1.58      3.98 o 
   5  12   5       51.82       64.80      6.06 o 
  -4  13   5        0.32       -4.98      5.72 o 
  -3  13   5        2.61       -2.08      4.74 o 
  -2  13   5        0.77        2.12      4.61 o 
  -1  13   5        9.37       13.90      5.21 o 
   0  13   5       63.35       70.15      4.92 o 
   1  13   5       25.31       35.33      5.40 o 
   2  13   5       15.77       18.36      4.54 o 
   3  13   5       50.43       51.31      5.29 o 
   4  13   5        4.43        2.28      5.13 o 
  -2  14   5        2.24        3.79      5.07 o 
  -1  14   5       23.07       24.48      5.24 o 
   0  14   5       24.15       31.97      3.81 o 
   1  14   5        2.74        5.99      3.39 o 
   2  14   5        0.05        3.42      4.17 o 
  -9   0   6      210.65      214.31      7.90 o 
  -8   0   6        1.45        0.75      4.43 o 
  -7   0   6      311.35      377.47      8.33 o 
  -6   0   6       54.30       45.15      4.47 o 
  -5   0   6      219.18      238.64      9.46 o 
  -4   0   6        1.89       -2.13      2.13 o 
  -3   0   6      641.39      730.70      5.86 o 
  -2   0   6       89.57       97.36      8.14 o 
  -1   0   6      188.99      229.79      2.77 o 
   0   0   6     2762.43     2891.72      9.57 o 
   1   0   6      698.81      723.85     10.79 o 
   2   0   6       78.27      117.08      2.81 o 
   3   0   6     1766.82     1850.79     27.86 o 
   4   0   6       44.71       50.66      5.69 o 
   5   0   6       14.30       16.52      3.94 o 
   6   0   6      323.18      348.75      8.38 o 
   7   0   6      113.85      130.98      6.86 o 
   8   0   6       96.45      116.92      7.49 o 
   9   0   6        1.13       -2.56      3.79 o 
  -9   1   6        2.69        8.81      3.83 o 
  -8   1   6       30.16       26.10      3.49 o 
  -7   1   6       22.06       31.38      3.32 o 
  -6   1   6        0.56       -0.58      2.70 o 
  -5   1   6      141.27      110.10      3.27 o 
  -4   1   6        2.21       -0.96      1.77 o 
  -3   1   6     1005.50      948.66      5.36 o 
  -2   1   6       45.81       40.47      2.99 o 
  -1   1   6      129.49      143.46      2.37 o 
   0   1   6      680.64      701.77      6.41 o 
   1   1   6      552.93      398.35     77.94 o 
   2   1   6      131.43      138.18      2.45 o 
   3   1   6       26.81       29.48      1.60 o 
   4   1   6       33.91       39.72      1.87 o 
   5   1   6       91.33       93.70      4.74 o 
   6   1   6      179.81      182.12      4.77 o 
   7   1   6      189.44      185.66      5.25 o 
   8   1   6        0.05       -0.44      4.82 o 
   9   1   6        2.70       -1.35      2.48 o 
  -9   2   6       60.02       76.53      4.39 o 
  -8   2   6        5.41        1.19      3.17 o 
  -7   2   6      113.78      132.31      4.66 o 
  -6   2   6       27.49       19.07      2.94 o 
  -5   2   6       59.40       51.83      3.33 o 
  -4   2   6      117.95      140.35      3.55 o 
  -3   2   6       13.08       12.42      1.26 o 
  -2   2   6        2.87       -1.24      1.24 o 
  -1   2   6     1649.89     1695.74      7.06 o 
   0   2   6       14.51        4.44      2.15 o 
   1   2   6      181.39      169.92      5.06 o 
   2   2   6        5.61        3.82      3.03 o 
   3   2   6      337.39      407.30      7.67 o 
   4   2   6      221.73      233.32      7.00 o 
   5   2   6      495.90      565.90      6.68 o 
   6   2   6      166.52      159.82      5.02 o 
   7   2   6        9.53       11.82      4.84 o 
   8   2   6        9.70        5.69      5.06 o 
   9   2   6       19.09       12.43      3.51 o 
  -9   3   6        1.24        2.86      3.49 o 
  -8   3   6        0.42       -0.68      3.00 o 
  -7   3   6      332.25      310.40     10.00 o 
  -6   3   6      122.79      122.50      3.15 o 
  -5   3   6     1497.42     1478.15     14.46 o 
  -4   3   6      118.14      101.55      2.20 o 
  -3   3   6      535.08      537.30      6.39 o 
  -2   3   6      151.76      113.12      2.62 o 
  -1   3   6      700.13      696.02      4.04 o 
   0   3   6       34.63       46.79      1.68 o 
   1   3   6       10.68       18.42      5.34 o 
   2   3   6      183.37      158.51      4.77 o 
   3   3   6      264.03      268.53      6.27 o 
   4   3   6      182.56      180.99      3.55 o 
   5   3   6      230.87      251.03      6.84 o 
   6   3   6       26.63       32.58      4.54 o 
   7   3   6        6.62       -1.04      4.88 o 
   8   3   6        5.28        1.26      5.14 o 
   9   3   6       37.61       35.36      5.64 o 
  -9   4   6        3.28       10.33      5.31 o 
  -8   4   6        0.99        0.86      2.59 o 
  -7   4   6       22.86       26.57      3.11 o 
  -6   4   6        0.10        4.81      2.33 o 
  -5   4   6       69.58      106.72      2.69 o 
  -4   4   6      252.92      235.30      2.96 o 
  -3   4   6       18.74       19.40      3.32 o 
  -2   4   6       68.80       72.57      2.44 o 
  -1   4   6      166.58      207.26      2.48 o 
   0   4   6      229.20      277.16      4.69 o 
   1   4   6      523.86      527.00     11.40 o 
   2   4   6       22.26       26.83      3.06 o 
   3   4   6      174.17      153.89      8.74 o 
   4   4   6      147.54      152.91      3.49 o 
   5   4   6      120.81      126.31      5.57 o 
   6   4   6       57.73       68.02      4.79 o 
   7   4   6       74.07       66.43      5.25 o 
   8   4   6       16.29       -0.48      5.72 o 
  -8   5   6        5.58        4.22      3.40 o 
  -7   5   6       97.17       96.08      4.23 o 
  -6   5   6       57.78       48.94      2.70 o 
  -5   5   6     1324.35     1449.45      8.58 o 
  -4   5   6       18.14       12.69      2.27 o 
  -3   5   6      588.17      562.68      4.52 o 
  -2   5   6      127.70      136.54      3.34 o 
  -1   5   6       28.53       18.57      1.84 o 
   0   5   6      414.72      426.50      4.71 o 
   1   5   6      231.91      263.36      8.35 o 
   2   5   6        2.79        1.61      4.72 o 
   3   5   6      475.41      509.07     13.77 o 
   4   5   6       12.15       14.17      2.41 o 
   5   5   6        8.17       10.85      3.84 o 
   6   5   6       11.88       15.12      4.21 o 
   7   5   6        0.81        2.10      3.76 o 
   8   5   6        5.99       12.26      4.65 o 
  -8   6   6        0.42        1.57      3.52 o 
  -7   6   6        3.62        3.71      3.19 o 
  -6   6   6        0.07        0.34      2.85 o 
  -5   6   6       21.48       22.45      3.15 o 
  -4   6   6       25.01       27.70      2.82 o 
  -3   6   6       19.38       34.75      2.08 o 
  -2   6   6      109.69      121.09      3.92 o 
  -1   6   6       79.63       89.46      1.91 o 
   0   6   6      172.57      173.15      3.61 o 
   1   6   6        1.41        0.30      1.84 o 
   2   6   6       29.12       20.24      2.35 o 
   3   6   6      921.67      967.33      9.00 o 
   4   6   6       37.57       34.07      2.71 o 
   5   6   6      268.66      279.41      7.52 o 
   6   6   6        7.94        5.17      3.84 o 
   7   6   6        6.20        3.07      4.12 o 
   8   6   6        0.43       -0.83      4.69 o 
  -8   7   6       91.21       86.77      9.24 o 
  -7   7   6       40.52       49.56      6.94 o 
  -6   7   6        0.71        2.14      2.89 o 
  -5   7   6      100.67      116.77      3.09 o 
  -4   7   6      244.04      269.11      3.94 o 
  -3   7   6      572.65      619.20     15.43 o 
  -2   7   6      107.50      128.29      3.92 o 
  -1   7   6      200.35      220.75      3.05 o 
   0   7   6      106.95       99.06      3.10 o 
   1   7   6      125.95      136.51      3.58 o 
   2   7   6      633.52      674.86      6.62 o 
   3   7   6        2.32        3.07      3.00 o 
   4   7   6        0.00       -2.99      4.25 o 
   5   7   6       14.46       13.45      4.27 o 
   6   7   6        0.17       -1.41      4.00 o 
   7   7   6       57.79       79.23      5.68 o 
   8   7   6        2.33       -0.82      4.98 o 
  -7   8   6       20.39       34.06      3.71 o 
  -6   8   6       34.43       33.28      3.46 o 
  -5   8   6       22.23       15.74      2.30 o 
  -4   8   6       19.30       14.88      2.88 o 
  -3   8   6       60.55       54.14      3.11 o 
  -2   8   6       16.36       11.09      2.47 o 
  -1   8   6       57.21       59.35      2.90 o 
   0   8   6       45.19       44.01      2.88 o 
   1   8   6      181.25      170.75      4.21 o 
   2   8   6       53.53       60.47      4.45 o 
   3   8   6        0.50       -2.10      2.35 o 
   4   8   6       96.35       88.59      3.47 o 
   5   8   6        7.29       10.57      4.01 o 
   6   8   6       53.97       54.24      5.36 o 
   7   8   6        0.65        2.14      4.70 o 
  -7   9   6       99.76      120.36      4.96 o 
  -6   9   6        0.03       -0.45      2.38 o 
  -5   9   6       44.48       56.44      3.47 o 
  -4   9   6        0.28        0.04      2.64 o 
  -3   9   6        2.92        7.37      4.22 o 
  -2   9   6      116.44      123.03      5.93 o 
  -1   9   6      133.17      127.98      3.84 o 
   0   9   6      282.90      314.57      5.24 o 
   1   9   6       14.80       15.21      2.84 o 
   2   9   6        0.32       -2.92      3.53 o 
   3   9   6        2.53        7.87      3.74 o 
   4   9   6        2.15        1.61      2.33 o 
   5   9   6      145.49      151.49      6.87 o 
   6   9   6       11.89       14.19      4.98 o 
   7   9   6        0.09       -1.88      4.95 o 
  -6  10   6        3.47        3.34      3.29 o 
  -5  10   6        1.19        5.22      4.92 o 
  -4  10   6       26.28       19.75      5.05 o 
  -3  10   6       12.18       14.50      4.71 o 
  -2  10   6      125.58      116.69      6.15 o 
  -1  10   6      295.16      284.30      5.25 o 
   0  10   6       11.56       11.09      2.73 o 
   1  10   6      153.00      177.83      4.55 o 
   2  10   6       16.36       12.96      3.86 o 
   3  10   6      143.27      159.70      6.39 o 
   4  10   6       28.46       38.02      5.03 o 
   5  10   6       13.55       20.25      4.85 o 
   6  10   6       29.98       36.37      5.68 o 
  -5  11   6        1.02        0.09      4.91 o 
  -4  11   6        3.74       -2.64      5.34 o 
  -3  11   6       81.89       73.31      6.17 o 
  -2  11   6       11.83       15.07      5.31 o 
  -1  11   6        0.04        0.37      2.76 o 
   0  11   6       22.62       29.58      3.17 o 
   1  11   6        5.05        7.57      3.01 o 
   2  11   6        6.85        9.20      4.04 o 
   3  11   6       31.12       36.72      4.83 o 
   4  11   6        5.76        5.43      4.04 o 
   5  11   6        2.03       -1.23      4.27 o 
  -4  12   6        0.02       -1.63      5.38 o 
  -3  12   6       26.70       31.22      5.77 o 
  -2  12   6       18.31       22.82      5.74 o 
  -1  12   6      114.16      133.56      4.38 o 
   0  12   6       33.27       29.35      3.36 o 
   1  12   6      269.70      298.44     11.95 o 
   2  12   6        8.74        9.71      4.47 o 
   3  12   6       52.84       51.47      5.14 o 
   4  12   6       41.35       43.58      4.96 o 
  -3  13   6        3.15        2.86      5.35 o 
  -2  13   6        0.40       -0.13      4.75 o 
  -1  13   6       25.94       34.50      9.48 o 
   0  13   6        9.67        6.18      3.37 o 
   1  13   6       22.42       31.75      3.71 o 
   2  13   6        2.02        1.93      4.50 o 
   3  13   6        2.27        3.80      4.56 o 
  -9   1   7        0.04       -3.49      3.71 o 
  -8   1   7        4.47        1.44      3.25 o 
  -7   1   7        0.03       -0.48      2.92 o 
  -6   1   7      181.76      196.36      4.61 o 
  -5   1   7       96.62      103.48      7.34 o 
  -4   1   7      762.47      818.17     12.15 o 
  -3   1   7     2320.42     2468.27     11.01 o 
  -2   1   7      390.59      388.00      6.02 o 
  -1   1   7     1494.39     1637.39      6.42 o 
   0   1   7       92.75       73.13      3.10 o 
   1   1   7      332.19      337.98      6.20 o 
   2   1   7       53.99       46.45      2.11 o 
   3   1   7      173.60      151.90      3.58 o 
   4   1   7      156.00      154.26      2.77 o 
   5   1   7      403.99      407.45     15.02 o 
   6   1   7       12.39        4.17      3.44 o 
   7   1   7      135.30      145.05      4.97 o 
   8   1   7        8.18        1.81      3.85 o 
  -8   2   7        0.78        3.21      3.30 o 
  -7   2   7       78.57       72.02      3.70 o 
  -6   2   7        0.15        0.67      2.96 o 
  -5   2   7      537.24      606.92     12.92 o 
  -4   2   7       27.67       36.32      3.21 o 
  -3   2   7       46.82       61.73      4.44 o 
  -2   2   7       47.92       43.68      3.19 o 
  -1   2   7      108.88      123.83      4.85 o 
   0   2   7       22.67       16.94      2.42 o 
   1   2   7      176.66      189.10      5.14 o 
   2   2   7      437.95      449.16      4.20 o 
   3   2   7      136.91      147.42      7.34 o 
   4   2   7        9.38        1.54      2.79 o 
   5   2   7       70.13       69.12      4.08 o 
   6   2   7       51.68       45.49      5.30 o 
   7   2   7        9.03       -2.70      5.15 o 
   8   2   7        3.95       -5.96      5.96 o 
  -8   3   7       22.12       34.82      3.60 o 
  -7   3   7       21.12       24.16      3.38 o 
  -6   3   7        2.09        5.86      2.97 o 
  -5   3   7      258.03      291.05      6.67 o 
  -4   3   7      634.61      623.78      5.16 o 
  -3   3   7      969.46     1190.92      8.17 o 
  -2   3   7       56.01       51.96      9.78 o 
  -1   3   7       48.10       42.59      4.08 o 
   0   3   7        6.05        3.87      3.23 o 
   1   3   7       87.78       73.76      4.95 o 
   2   3   7      159.95      172.50      7.30 o 
   3   3   7      335.85      377.65     13.53 o 
   4   3   7       13.00        9.87      2.56 o 
   5   3   7      581.42      641.86     10.68 o 
   6   3   7        0.16       -4.80      4.80 o 
   7   3   7       40.68       27.77      5.63 o 
   8   3   7       44.29       44.49      6.04 o 
  -8   4   7       64.02       84.38      4.43 o 
  -7   4   7      169.64      199.20      8.88 o 
  -6   4   7        2.10       10.07      3.15 o 
  -5   4   7       30.03       23.87      3.04 o 
  -4   4   7        9.95        4.52      2.23 o 
  -3   4   7        2.28       -3.46      4.77 o 
  -2   4   7        4.59        4.20      5.11 o 
  -1   4   7      281.73      257.43      6.39 o 
   0   4   7        3.49        8.61      5.83 o 
   1   4   7     1339.89     1475.89     33.59 o 
   2   4   7       28.10       33.30      5.18 o 
   3   4   7      296.16      352.58      4.95 o 
   4   4   7       14.57       10.74      2.53 o 
   5   4   7        4.82        2.50      3.87 o 
   6   4   7       61.51       68.55      4.94 o 
   7   4   7      177.06      206.47      7.93 o 
  -8   5   7        2.35        6.32      5.46 o 
  -7   5   7       15.64       21.22      5.09 o 
  -6   5   7      147.01      149.59      4.21 o 
  -5   5   7       14.97        6.25      2.75 o 
  -4   5   7       47.42       26.65      2.96 o 
  -3   5   7        1.38       -2.38      3.71 o 
  -2   5   7      254.03      239.62      4.32 o 
  -1   5   7      191.64      190.11      6.15 o 
   0   5   7        7.14        4.31      2.01 o 
   1   5   7       42.53       59.27      7.73 o 
   2   5   7       12.49       12.06      4.20 o 
   3   5   7       10.00       11.16      3.83 o 
   4   5   7      341.28      362.38     14.67 o 
   5   5   7       39.74       45.16      4.75 o 
   6   5   7        2.73        2.47      4.19 o 
   7   5   7       20.37       23.32      4.99 o 
  -8   6   7       26.94       37.52      5.55 o 
  -7   6   7       63.33       96.72      6.46 o 
  -6   6   7        3.71        4.67      4.39 o 
  -5   6   7        0.16        1.99      3.95 o 
  -4   6   7       18.22        6.04      4.30 o 
  -3   6   7       21.34        4.13      8.62 o 
  -2   6   7       67.53       52.46      2.72 o 
  -1   6   7      247.27      281.05      4.11 o 
   0   6   7      356.00      379.37      8.92 o 
   1   6   7      489.45      557.43     30.69 o 
   2   6   7       70.46       82.29      6.65 o 
   3   6   7      538.18      586.41     21.29 o 
   4   6   7      175.84      193.25     19.43 o 
   5   6   7       88.33      118.09      5.73 o 
   6   6   7       26.21       19.89      4.76 o 
   7   6   7       31.69       39.37      5.47 o 
  -7   7   7        0.02        7.25      5.13 o 
  -6   7   7        5.20       -0.69      4.43 o 
  -5   7   7        0.29        0.51      3.84 o 
  -4   7   7       10.89        8.52      2.55 o 
  -3   7   7      203.05      213.51      3.62 o 
  -2   7   7      213.75      223.45      4.24 o 
  -1   7   7      155.55      117.67      2.75 o 
   0   7   7       17.79       19.07      1.99 o 
   1   7   7       67.99       66.62     10.51 o 
   2   7   7      132.57      139.22     10.84 o 
   3   7   7       67.14       69.14     11.33 o 
   4   7   7        4.37        1.23      4.11 o 
   5   7   7      108.46      116.56      6.05 o 
   6   7   7        9.22       10.49      4.98 o 
   7   7   7        1.77        0.84      4.44 o 
  -7   8   7        5.15       11.66      4.95 o 
  -6   8   7        0.01        2.73      3.07 o 
  -5   8   7       24.19       42.23      3.36 o 
  -4   8   7        0.07       -1.24      2.07 o 
  -3   8   7        3.20        6.75      2.13 o 
  -2   8   7       17.85       24.58      2.23 o 
  -1   8   7        1.68        5.81      2.67 o 
   0   8   7      152.01      169.34      4.99 o 
   1   8   7       91.88       79.48      3.80 o 
   2   8   7      234.23      239.73      9.70 o 
   3   8   7      106.63      108.64     13.95 o 
   4   8   7        4.88        2.58      3.69 o 
   5   8   7      291.91      355.01      9.22 o 
   6   8   7        0.38        0.90      4.17 o 
  -6   9   7        7.42        6.07      3.00 o 
  -5   9   7       43.23       46.95      2.71 o 
  -4   9   7       91.76       87.19      3.07 o 
  -3   9   7       65.27       67.25      3.74 o 
  -2   9   7       13.81        6.50      4.09 o 
  -1   9   7      332.07      404.65      8.18 o 
   0   9   7        0.57       -0.87      2.49 o 
   1   9   7        0.90       -2.46      2.46 o 
   2   9   7        0.42       -0.58      2.37 o 
   3   9   7       51.12       62.81      3.50 o 
   4   9   7        0.12        0.63      3.98 o 
   5   9   7        1.87        3.81      4.74 o 
   6   9   7       12.38       21.44      5.07 o 
  -5  10   7        1.93       -3.25      3.25 o 
  -4  10   7       50.42       49.84      5.69 o 
  -3  10   7       97.97      119.33      6.66 o 
  -2  10   7        0.06        0.48      4.34 o 
  -1  10   7       64.69       76.58      5.52 o 
   0  10   7        7.40        3.27      2.53 o 
   1  10   7        0.42        0.98      3.45 o 
   2  10   7       14.14        8.79      3.92 o 
   3  10   7        7.48        9.24      2.75 o 
   4  10   7        3.12        3.16      2.56 o 
   5  10   7       42.27       36.74      5.52 o 
  -4  11   7        8.67        4.72      5.33 o 
  -3  11   7      144.89      175.14      7.43 o 
  -2  11   7       14.78       15.14      5.22 o 
  -1  11   7       57.17       68.17      5.80 o 
   0  11   7       31.24       22.91      3.12 o 
   1  11   7       62.61       56.17      4.86 o 
   2  11   7       17.55       21.84      4.28 o 
   3  11   7        3.32        9.05      4.39 o 
   4  11   7        0.00       -0.12      2.57 o 
  -3  12   7        8.05        5.78      4.85 o 
  -2  12   7       32.90       35.93      5.26 o 
  -1  12   7       13.99       19.40      5.36 o 
   0  12   7        1.59        0.18      2.74 o 
   1  12   7       47.45       51.53      5.19 o 
   2  12   7        3.53        0.53      3.96 o 
   3  12   7       13.43       10.13      4.50 o 
  -8   0   8       50.99       78.68      5.89 o 
  -7   0   8        1.12        1.41      4.21 o 
  -6   0   8      160.30      196.98      6.99 o 
  -5   0   8       18.00       18.38      4.54 o 
  -4   0   8       99.96      120.38     11.47 o 
  -3   0   8      942.05     1089.99     39.65 o 
  -2   0   8      100.30       91.29      5.20 o 
  -1   0   8      423.70      417.66      7.90 o 
   0   0   8      254.67      232.10      6.34 o 
   1   0   8        4.54       -2.34      2.81 o 
   2   0   8      424.41      479.99      5.62 o 
   3   0   8      163.16      170.71     10.56 o 
   5   0   8      188.41      226.72      7.41 o 
   6   0   8        4.72       -5.14      5.14 o 
   7   0   8        0.30       -5.24      5.24 o 
   8   0   8       90.06      111.02      7.39 o 
  -8   1   8        2.70       10.78      3.39 o 
  -7   1   8        0.29        1.78      3.03 o 
  -6   1   8       18.15       15.08      5.20 o 
  -5   1   8        0.60        5.72      3.11 o 
  -4   1   8      111.05      100.82      3.16 o 
  -3   1   8      366.21      348.86      5.38 o 
  -2   1   8       38.03       33.11      5.35 o 
  -1   1   8       19.77       -0.73      2.34 o 
   0   1   8        6.68       -3.05      3.05 o 
   1   1   8       81.17       71.59      2.52 o 
   2   1   8       38.93       21.57      1.96 o 
   3   1   8        0.03       -3.99      3.99 o 
   5   1   8      104.03      109.54      4.29 o 
   6   1   8       49.44       43.37      3.87 o 
   7   1   8       24.80       17.66      3.72 o 
   8   1   8       16.09        8.37      3.83 o 
  -8   2   8       36.03       46.90      7.07 o 
  -7   2   8        2.72        1.00      3.06 o 
  -6   2   8      141.88      167.02     16.50 o 
  -5   2   8      126.30      131.64      7.68 o 
  -4   2   8        0.65        1.73      3.11 o 
  -3   2   8        0.20       -1.03      3.79 o 
  -2   2   8      260.92      310.06      7.19 o 
   0   2   8       64.81       77.00      3.44 o 
   1   2   8       71.11       64.76      3.43 o 
   2   2   8      333.71      369.69      4.33 o 
   3   2   8      231.74      231.90      6.67 o 
   4   2   8       30.82       16.81      3.29 o 
   5   2   8       76.56       94.31      5.97 o 
   6   2   8        4.10       -5.35      5.35 o 
   8   2   8       17.74       12.28      5.90 o 
  -8   3   8       15.47       13.78      3.90 o 
  -7   3   8        0.12        0.07      3.12 o 
  -6   3   8       55.69       66.57      4.47 o 
  -5   3   8       47.12       44.83      3.40 o 
  -4   3   8      112.96      130.79     14.02 o 
  -3   3   8       72.36       65.83      8.41 o 
  -2   3   8      998.97     1029.33     17.17 o 
  -1   3   8       21.09        2.18      4.63 o 
   0   3   8      416.43      378.78      7.66 o 
   1   3   8       27.33       30.56      6.29 o 
   2   3   8       16.83        9.27      4.48 o 
   3   3   8        1.50       -2.37      4.02 o 
   4   3   8       42.99       22.86      3.30 o 
   5   3   8       22.17       19.14      5.00 o 
   7   3   8       74.96       86.32      6.88 o 
  -7   4   8        0.39        1.59      3.34 o 
  -6   4   8       58.03       69.54      3.80 o 
  -5   4   8       41.18       46.31      3.30 o 
  -4   4   8        1.05       -2.62      3.24 o 
  -3   4   8       48.90       39.28      4.75 o 
  -2   4   8       20.13       47.97      9.81 o 
   0   4   8       43.53       34.00      4.63 o 
   1   4   8        0.01        0.43      3.91 o 
   2   4   8      134.44      130.41     14.48 o 
   3   4   8       87.67      107.17     10.83 o 
   4   4   8      127.41      156.81     10.53 o 
   5   4   8       13.60       15.33      4.11 o 
   6   4   8       15.97       10.09      4.90 o 
   7   4   8       12.66        4.61      5.82 o 
  -7   5   8       18.54       23.06      7.73 o 
  -6   5   8       90.46      120.86      4.30 o 
  -5   5   8       43.85       44.29     12.69 o 
  -4   5   8      174.54      171.65     11.96 o 
  -3   5   8        0.38       -0.79      4.67 o 
  -2   5   8      547.46      600.20      7.58 o 
  -1   5   8      228.53      256.22      7.37 o 
   0   5   8      626.27      656.08     10.01 o 
   1   5   8       97.83       82.70     10.78 o 
   2   5   8       22.41       21.29     10.08 o 
   3   5   8       58.72       59.06      4.97 o 
   4   5   8        0.59        4.76      3.94 o 
   5   5   8       13.64       13.91      3.91 o 
   6   5   8       80.11       91.35      6.20 o 
   7   5   8       76.69       86.72      6.78 o 
  -7   6   8        1.47       -1.94      4.42 o 
  -6   6   8        4.71       10.83      4.32 o 
  -5   6   8        4.93        7.52      3.98 o 
  -4   6   8        1.25        6.07      3.83 o 
  -3   6   8        6.85       21.53      4.01 o 
  -2   6   8        7.13        2.06      8.50 o 
  -1   6   8       40.17       24.73      5.26 o 
   0   6   8       15.26       -5.17      5.17 o 
   1   6   8       75.65       60.31     12.17 o 
   2   6   8       32.99       34.17      9.86 o 
   3   6   8       31.18       42.90      7.41 o 
   4   6   8       19.92       10.10      7.88 o 
   5   6   8        2.56        2.22      3.91 o 
   6   6   8        0.25       -2.41      4.76 o 
   7   6   8        8.19        9.67      5.12 o 
  -6   7   8       19.42       23.56      4.57 o 
  -5   7   8       27.38       26.14     16.74 o 
  -4   7   8      143.92      180.60     26.88 o 
  -3   7   8        1.54        1.15      3.66 o 
  -2   7   8      207.15      233.18     17.05 o 
  -1   7   8      102.80       72.88      6.15 o 
   0   7   8       19.20       -5.54      5.70 o 
   1   7   8      521.81      576.61     52.75 o 
   2   7   8       37.25       28.98     11.39 o 
   3   7   8       23.93       24.86     11.47 o 
   4   7   8        8.85        2.23      5.91 o 
   5   7   8        0.01       -2.55      3.97 o 
   6   7   8       56.05       69.08      5.89 o 
  -6   8   8        6.43        8.51      4.26 o 
  -5   8   8        5.03       -0.19      3.91 o 
  -4   8   8        1.91        1.82      3.83 o 
  -3   8   8        8.05        5.60      3.85 o 
  -2   8   8        0.00        4.18      3.33 o 
  -1   8   8       43.19       22.12      5.66 o 
   0   8   8       72.16       36.16      6.04 o 
   1   8   8       71.64       88.16     23.89 o 
   2   8   8       55.92       70.97     14.81 o 
   3   8   8       15.49        4.88      8.84 o 
   4   8   8        2.50        3.00      4.53 o 
   5   8   8       52.78       63.06      5.89 o 
   6   8   8        3.14        1.47      4.83 o 
  -5   9   8        0.14       -3.11      4.10 o 
  -4   9   8        3.63        8.66      3.66 o 
  -3   9   8       32.28        5.45      5.91 o 
  -2   9   8       99.25       98.07      5.56 o 
  -1   9   8       16.00       20.02      4.08 o 
   0   9   8        2.55        3.44      4.27 o 
   1   9   8       16.51       17.19     10.70 o 
   2   9   8        4.68        2.19      3.53 o 
   3   9   8       80.23       63.82     15.49 o 
   4   9   8       30.74       30.97      9.27 o 
   5   9   8       45.66       65.16      5.82 o 
  -4  10   8        0.06       -2.19      3.92 o 
  -3  10   8        1.31        0.92      4.10 o 
  -2  10   8       11.18        6.14      3.67 o 
  -1  10   8        0.79        3.53      3.57 o 
   0  10   8       45.77       57.44      4.95 o 
   1  10   8        3.35        1.41      2.12 o 
   2  10   8       43.09       49.26      3.56 o 
   3  10   8       11.03        7.85      5.83 o 
   4  10   8       60.78       61.75     23.03 o 
  -3  11   8        0.49       -2.20      4.08 o 
  -2  11   8        6.40        8.05      4.66 o 
  -1  11   8        3.24        5.44      3.07 o 
   0  11   8        2.19        5.13      3.21 o 
   1  11   8        0.48       -1.13      2.37 o 
   2  11   8        6.91        7.51      2.79 o 
   3  11   8       31.07       41.99     10.53 o 
  -7   1   9        0.32       -0.21      3.66 o 
  -6   1   9       48.73       62.41      3.71 o 
  -5   1   9       24.11       31.52      9.84 o 
  -4   1   9      505.48      526.89      9.01 o 
  -3   1   9       95.47       67.56      4.14 o 
  -2   1   9      191.20      243.80      7.73 o 
  -1   1   9     1001.55     1105.32     12.16 o 
   0   1   9      450.92      479.89      6.54 o 
   1   1   9      141.95      127.86      4.39 o 
   2   1   9      116.07      102.01      4.77 o 
   3   1   9       30.77       21.54      4.13 o 
   4   1   9       20.53        5.25      3.89 o 
   6   1   9       44.33       38.40      4.53 o 
   7   1   9       37.83       28.86      4.11 o 
  -7   2   9       30.97       25.18      5.30 o 
  -6   2   9       25.99       34.94      3.53 o 
  -5   2   9       62.56       83.71      3.98 o 
  -4   2   9       54.94       22.74      4.09 o 
  -3   2   9       18.50       -3.90      3.90 o 
  -2   2   9       70.41       68.20      4.30 o 
  -1   2   9      248.64      297.38      5.73 o 
   0   2   9       64.05       44.05      3.81 o 
   1   2   9       10.60       -1.79      3.49 o 
   2   2   9      254.47      282.60      8.27 o 
   3   2   9       12.15        7.55      5.29 o 
   4   2   9       66.74       69.61      8.04 o 
   5   2   9        8.92       -0.67      4.98 o 
   6   2   9        3.08       -5.04      5.04 o 
   7   2   9       24.56       14.68      5.89 o 
  -7   3   9        1.69        0.51      3.46 o 
  -6   3   9       15.21       11.84      3.27 o 
  -5   3   9       27.66       31.02      4.87 o 
  -4   3   9       33.17       65.08     18.45 o 
  -3   3   9       16.70       28.14     12.37 o 
  -2   3   9       58.73       41.11      5.53 o 
   0   3   9       95.64       74.36      5.98 o 
   1   3   9       13.99       -5.07      5.07 o 
   2   3   9      349.57      409.12     19.58 o 
   3   3   9        3.70       -3.34      4.01 o 
   4   3   9      103.83       94.60      5.49 o 
   5   3   9       56.58       55.07      5.75 o 
  -6   4   9       43.27       46.79      6.27 o 
  -5   4   9       37.38       22.83     12.88 o 
  -4   4   9      101.94      110.00     22.57 o 
  -3   4   9        3.30        1.61      3.61 o 
  -1   4   9       49.30       15.37      5.38 o 
   0   4   9      589.66      667.96     10.99 o 
   1   4   9      136.44      137.36      6.60 o 
   2   4   9      195.52      236.39     22.24 o 
   3   4   9        0.02        3.30      3.51 o 
   4   4   9      140.23      158.24     14.77 o 
   5   4   9        4.16       -4.88      4.88 o 
   6   4   9        1.40       -3.66      5.04 o 
  -6   5   9       28.34       22.38      5.23 o 
  -5   5   9        2.59       -0.64      7.43 o 
  -4   5   9       15.89       14.40      4.04 o 
  -3   5   9       41.14       43.05     27.82 o 
  -1   5   9       20.52        2.95      5.86 o 
   1   5   9       39.05       20.38      5.31 o 
   2   5   9        0.06        1.25      3.32 o 
   3   5   9      176.10      187.56     25.72 o 
   4   5   9       68.42       68.46     15.46 o 
   5   5   9        1.25       -0.46      4.25 o 
   6   5   9        7.03        0.92      5.30 o 
  -6   6   9       34.03       50.08      5.27 o 
  -5   6   9       25.14       25.94     14.17 o 
  -4   6   9       39.37       49.23     26.20 o 
  -3   6   9        8.48        5.75      3.75 o 
  -1   6   9       91.43       71.53      6.66 o 
   0   6   9      121.35      114.96      6.56 o 
   1   6   9        4.75       -5.53      5.53 o 
   2   6   9      262.76      269.74      7.60 o 
   3   6   9       17.43        7.09      7.97 o 
   4   6   9      103.74      127.50     20.48 o 
   5   6   9        0.34       -2.67      4.51 o 
  -5   7   9       53.23       55.48     19.38 o 
  -4   7   9       27.34       25.85     22.26 o 
  -3   7   9       81.02       82.27     23.39 o 
  -1   7   9       79.60       29.73      6.82 o 
   2   7   9        5.57        7.29      3.24 o 
   3   7   9        0.16        0.07      3.62 o 
   4   7   9       12.85       11.99      8.09 o 
   5   7   9        0.95        0.62      4.84 o 
  -4   8   9       16.24       13.74     14.99 o 
  -3   8   9       19.95       27.53      3.96 o 
  -1   8   9       17.99       -5.29      6.74 o 
   0   8   9       31.27       -3.37      6.93 o 
   2   8   9       49.07       51.41     15.51 o 
   3   8   9       10.76        0.81      7.61 o 
   4   8   9       86.67      117.07     25.58 o 
  -2   9   9       35.73        8.52      8.06 o 
   0   9   9       58.13       23.74      6.87 o 
   3   9   9       18.18       20.62      8.09 o 
  -6   0  10       35.03       53.93      5.60 o 
  -5   0  10       34.37       37.59     19.94 o 
  -4   0  10       52.17       34.36      6.50 o 
  -3   0  10      115.31       88.53      7.07 o 
  -2   0  10       60.57       29.76      5.76 o 
  -1   0  10        9.45       -5.90      5.90 o 
   1   0  10      325.16      386.94      9.69 o 
   2   0  10       27.29        6.26      5.57 o 
   3   0  10       98.53       99.09      3.97 o 
   4   0  10      258.59      308.41     13.56 o 
   5   0  10        2.85       -5.20      5.20 o 
   6   0  10       79.06      116.25      6.66 o 
  -6   1  10       20.16       36.57      3.92 o 
  -5   1  10        7.71       20.25      3.46 o 
  -2   1  10       71.96       30.36      4.39 o 
  -1   1  10       39.01        6.44      3.07 o 
   1   1  10      112.80      102.77      5.39 o 
   3   1  10       11.03        1.71      3.54 o 
   4   1  10        8.99       -1.16      8.22 o 
   5   1  10       12.12        4.33      5.26 o 
   6   1  10       11.84        9.13      5.35 o 
  -6   2  10        5.09       13.02      3.65 o 
  -5   2  10       23.34       33.65     19.38 o 
  -4   2  10        4.80       10.59      4.15 o 
  -2   2  10       55.33       36.76      4.31 o 
  -1   2  10       18.85       -5.87      5.87 o 
   0   2  10       35.17       15.04      5.38 o 
   1   2  10      286.66      278.80      6.14 o 
   2   2  10      101.18      104.50      6.80 o 
   3   2  10      119.15      125.14      4.34 o 
   4   2  10       90.31       95.86     10.62 o 
   5   2  10       11.16        3.79      5.19 o 
  -5   3  10       15.49       13.33     15.09 o 
  -4   3  10       10.33       13.01      4.29 o 
  -3   3  10       68.28       40.83      6.75 o 
  -2   3  10       20.53       -0.27      6.40 o 
  -1   3  10       49.59       26.99      6.42 o 
   0   3  10       10.48       -2.63      6.19 o 
   1   3  10      208.99      246.49      8.36 o 
   3   3  10       41.82       36.08      6.95 o 
   4   3  10       26.32       16.15      4.53 o 
   5   3  10        9.16       -1.71      4.77 o 
  -5   4  10        1.53        4.30      4.69 o 
  -4   4  10        2.73        7.36      4.14 o 
   0   4  10       28.66        0.63      6.30 o 
   1   4  10       52.71       22.49      6.49 o 
   2   4  10       18.38        0.96      5.57 o 
   3   4  10       44.70       44.42      3.54 o 
   4   4  10        6.76       -1.52      4.81 o 
   5   4  10        9.54       -5.45      5.45 o 
  -5   5  10       31.27       19.01     16.11 o 
  -4   5  10        6.09       11.40      4.60 o 
  -3   5  10       73.01       42.67      7.15 o 
  -2   5  10       32.68       16.96      6.60 o 
  -1   5  10       94.99       85.01      7.19 o 
   1   5  10       35.53        7.28      6.17 o 
   3   5  10       30.38       22.07      7.92 o 
   4   5  10       40.02       34.80      7.78 o 
   5   5  10        6.92       -4.78      4.89 o 
  -4   6  10        9.36       10.77      4.42 o 
   2   6  10       39.35       19.36      6.63 o 
   3   6  10        0.79       -5.36      5.36 o 
   4   6  10        0.05       -0.07      4.12 o 
   0   7  10       36.24        3.98      7.87 o 
   1   8  10       30.50       -7.62      7.62 o 
   2   8  10        5.28       -5.77      5.77 o 
  -3   1  11      139.83      143.33      5.90 o 
  -2   1  11       78.86       36.53      6.55 o 
  -1   1  11       76.78       50.59      4.99 o 
   1   1  11       54.49        8.67      5.77 o 
   1   2  11       24.05       -7.14      7.14 o 
   2   2  11       59.51       28.72      7.04 o 
   3   2  11       16.86        1.30      6.24 o 
   4   2  11       15.03       -6.45      6.45 o 
  -1   3  11      131.11       94.12      8.84 o 
   0   4  11       78.92       37.51      8.29 o 
   2   4  11       51.95       15.83      7.71 o 
   3   4  11      139.85      137.93      7.72 o 
   1   5  11       38.70        4.75      7.35 o 
   2   5  11       45.81       18.70      7.36 o 
   1   6  11       28.96        4.94      7.07 o 
                                                 
